# Supplementary material for: LncRNA MIR4435-2HG predicts poor prognosis in patients with colorectal cancer
Source: PeerJ. 2019 Apr 2;7:e6683. doi: 10.7717/peerj.6683 (PMC6450379; doi:10.7717/peerj.6683)
Supplement: Supplemental Information 1 [file peerj-07-6683-s001.csv]

A0_Samples	A1_OS	A2_Event	A1_PFS	A2_PFS_Event	A3_T	A4_N	A5_M	A6_Stage	preoperative_pretreatment_cea_level	colon_polyps_present	history_of_colon_polyps	histological_type	perineural_invasion_present	neoplasm_cancer_status	venous_invasion	race	gender	age	height	weight	ENSG00000172965
TCGA-CK-4948	4502	1	4502	1	T3	N1	M0	Stage3	<5	NO	NO	Colon Cancer		TUMOR FREE		WHITE	FEMALE	<65			5.07704162597656
TCGA-DM-A1D9	4270	1	4270	1	T3	N0	M0	Stage2		YES	NO	Colon Cancer			NO	WHITE	FEMALE	>=65	<170	>=80	6.89131212234497
TCGA-DM-A282	4233	1	4233	1	T3	N0	M0	Stage2		NO	NO	Colon Cancer			NO	WHITE	FEMALE	<65	<170	<80	4.07928991317749
TCGA-DM-A1HB	4126	1	4126	1	T3	N1	M0	Stage3		NO	NO	Colon Cancer			NO	WHITE	MALE	>=65	<170	<80	4.14178037643433
TCGA-G4-6293	4051	1	4051	1	T3	N1	M0	Stage3		YES	NO	Colon Cancer	NO	TUMOR FREE	NO	WHITE	FEMALE	<65	<170	<80	3.36615490913391
TCGA-DM-A1D0	3974	1	3974	1	T3	N0	M0	Stage2			NO	Colon Cancer			NO	WHITE	FEMALE	>=65	>=170	<80	3.80562996864319
TCGA-DM-A28E	3648	1	3648	1	T3	N0	M0	Stage2		YES	NO	Colon Cancer			NO	WHITE	FEMALE	>=65	<170	<80	4.59299087524414
TCGA-DM-A0X9	3641	1	3641	1	T3	N0	M0	Stage2		YES	NO	Colon Cancer			NO	WHITE	FEMALE	>=65	>=170	>=80	3.3123505115509
TCGA-DM-A28H	3561	1	484	2	T3	N2	M0	Stage3			NO	Colon Cancer			NO	WHITE	MALE	<65	>=170	>=80	2.57844853401184
TCGA-AZ-4308	3324	1	3324	1	T3	N1	M0	Stage3	<5			Colon Cancer	NO	TUMOR FREE	NO	WHITE	FEMALE	<65		<80	3.42087841033936
TCGA-AZ-6601	3042	2	2270	2	T3	N0	M0	Stage2	<5			Colon Cancer	YES	WITH TUMOR	YES	WHITE	MALE	>=65	<170	<80	4.24642419815063
TCGA-DM-A28K	2988	1	2988	1	T3	N0	M0	Stage2			NO	Colon Cancer			NO	WHITE	MALE	>=65	>=170	<80	3.51136684417725
TCGA-DM-A28M	2895	1	2895	1	T3	N0	M0	Stage2			NO	Colon Cancer			NO	WHITE	MALE	<65	>=170	>=80	4.5806679725647
TCGA-DM-A1D4	2821	2	1920	2	T3	N0	M0	Stage2				Colon Cancer			NO	WHITE	MALE	>=65	>=170	<80	3.1707923412323
TCGA-G4-6625	2792	1	2564	2	T3	N0	M0	Stage2	=>5	YES	NO	Colon Cancer	NO	WITH TUMOR	NO	WHITE	FEMALE	>=65	<170	<80	6.66326379776001
TCGA-AZ-5407	2683	1	2683	1	T1	N0	M0	Stage1				Colon Cancer		TUMOR FREE	NO	WHITE	FEMALE	<65			4.9237585067749
TCGA-G4-6309	2600	1	2176	2	T3	N1	M0	Stage3		YES	NO	Colon Cancer	NO	TUMOR FREE	NO		FEMALE	<65	>=170	<80	4.78388595581055
TCGA-DM-A1HA	2600	1	2600	1	T3	N2	M0	Stage3		YES	YES	Colon Cancer				WHITE	MALE	>=65	<170	<80	9.32094478607178
TCGA-CK-4950	2599	1	2599	1	T3	N1	M0	Stage3		NO	NO	Colon Cancer	NO	TUMOR FREE	NO	NOT_WHITE	FEMALE	>=65			3.21232509613037
TCGA-AA-3697	2587	1			T3	N0	M0	Stage2	<5		NO	Colon Cancer		WITH TUMOR			MALE	>=65			6.6752028465271
TCGA-AD-6889	2532	2	1516	2	T3	N0	M0	Stage2	=>5			Colon Cancer		TUMOR FREE	NO	NOT_WHITE	MALE	>=65			3.82456588745117
TCGA-G4-6297	2506	1	2394	2	T3	N2	M1	Stage4		YES	YES	Colon Cancer	YES	WITH TUMOR	YES	WHITE	FEMALE	<65		<80	9.01450634002686
TCGA-DM-A28C	2475	2	1929	2	T3	N0	M0	Stage2		YES	NO	Colon Cancer				WHITE	MALE	>=65	>=170	<80	3.15257811546326
TCGA-G4-6628	2424	1	2424	1	T2	N0	M0	Stage1	<5	YES	NO	Colon Cancer	NO		NO	WHITE	MALE	>=65	<170	>=80	12.7084732055664
TCGA-AA-3660	2375	1	2375	1	T3	N0	M0	Stage2	<5		NO	Colon Cancer		WITH TUMOR	NO		FEMALE	<65			4.70673942565918
TCGA-AZ-4313	2310	1	2310	1	T1	N0	M0	Stage1	=>5			Colon Cancer	NO	TUMOR FREE	YES	WHITE	FEMALE	<65		<80	4.60641765594482
TCGA-G4-6299	2268	1	2268	1	T3	N2	M0	Stage3		NO	NO	Colon Cancer	NO	TUMOR FREE	YES	WHITE	MALE	>=65	<170	>=80	7.59968757629395
TCGA-G4-6627	2175	1	1003	2	T3	N0	M0	Stage2	<5	YES	NO	Colon Cancer	NO		NO	WHITE	MALE	>=65	>=170	>=80	5.19835948944092
TCGA-WS-AB45	2130	1	2130	1	T3	N0		Stage2		NO	YES	Colon Cancer	NO	TUMOR FREE	NO	NOT_WHITE	FEMALE	<65	<170	<80	15.8332624435425
TCGA-G4-6303	2003	2	872	2	T3	N1	M1	Stage4	<5	YES	NO	Colon Cancer	NO	WITH TUMOR	YES	WHITE	FEMALE	<65		<80	5.26926898956299
TCGA-AZ-4684	1977	1	411	2	T3	N2	M1	Stage4	=>5			Colon Cancer		WITH TUMOR		WHITE	MALE	<65		>=80	5.74541282653809
TCGA-AA-3510	1946	1	1946	1	T3	N0	M0	Stage2	<5		YES	Colon Cancer		WITH TUMOR	NO		MALE	>=65			2.82207655906677
TCGA-G4-6310	1935	1	1935	1	T3	N1	M0	Stage3		NO	NO	Colon Cancer	NO	TUMOR FREE	NO	WHITE	MALE	>=65	>=170	>=80	3.94028210639954
TCGA-AA-3509	1915	1	1915	1	T3	N0	M0	Stage2	<5		NO	Colon Cancer		WITH TUMOR	NO		FEMALE	<65			4.9679274559021
TCGA-AZ-5403	1910	2	304	2	T3	N0		Stage2	<5			Colon Cancer	YES	WITH TUMOR	NO	WHITE	MALE	<65			11.0987300872803
TCGA-G4-6315	1883	1	1883	1	T3	N1	M1	Stage4	=>5	YES	NO	Colon Cancer	YES	TUMOR FREE	NO	WHITE	MALE	>=65	>=170	<80	5.06720304489136
TCGA-A6-A567	1881	2	1069	2	T3	N1	M1	Stage4	=>5	YES	NO	Colon Cancer		WITH TUMOR	NO	NOT_WHITE	MALE	<65	>=170	>=80	9.18355083465576
TCGA-AA-3655	1856	1	1856	1	T3	N0	M0	Stage2	<5		YES	Colon Cancer		WITH TUMOR	NO		MALE	>=65			5.39265871047974
TCGA-DM-A28G	1849	2	1849	2	T3	N0	M0	Stage2		YES	NO	Colon Cancer			NO	WHITE	MALE	>=65	>=170	>=80	2.40438365936279
TCGA-SS-A7HO	1829	1	506	2	T4	N0	M0	Stage2	<5	NO	NO	Colon Cancer	NO	WITH TUMOR	YES	NOT_WHITE	FEMALE	<65	<170	>=80	3.11421322822571
TCGA-AZ-4315	1776	1	1776	1	T3	N0	M0	Stage2	<5			Colon Cancer	NO	TUMOR FREE	NO	WHITE	MALE	<65		>=80	7.95681285858154
TCGA-AA-3506	1765	1			T2	N0	M0	Stage1	<5			Colon Cancer		WITH TUMOR			MALE	>=65			5.34959697723389
TCGA-A6-A56B	1711	2	1678	2	T3	N1	M0	Stage3	=>5	YES	NO	Colon Cancer		TUMOR FREE	NO	NOT_WHITE	MALE	<65	>=170	<80	6.25352668762207
TCGA-D5-5540	1706	1	1706	1	T3	N0	M0	Stage2	<5	NO	NO	Colon Cancer	NO	TUMOR FREE	NO	WHITE	MALE	>=65	>=170	>=80	7.80118656158447
TCGA-D5-5541	1701	1	1701	1	T3	N1	M0	Stage3	<5	NO	NO	Colon Cancer	NO	TUMOR FREE	NO	WHITE	MALE	<65	>=170	>=80	6.73260498046875
TCGA-G4-6307	1674	1	1674	1	T3	N1	M0	Stage3	=>5	YES		Colon Cancer	NO	TUMOR FREE	YES	WHITE	FEMALE	<65	<170	<80	4.33729267120361
TCGA-D5-5538	1661	2	1007	2	T3	N1	M0	Stage3	<5	NO	NO	Colon Cancer	NO	TUMOR FREE	NO	WHITE	FEMALE	<65	<170	<80	5.75292110443115
TCGA-AA-3664	1643	1			T3	N0	M0	Stage2	<5		NO	Colon Cancer		WITH TUMOR	NO		FEMALE	>=65			5.72552967071533
TCGA-G4-6304	1631	1	859	2	T4	N0	M0	Stage2	<5	NO	NO	Colon Cancer	NO	TUMOR FREE	NO	WHITE	FEMALE	>=65		<80	2.34426379203796
TCGA-AA-3864	1612	1	1612	1	T3	N0	M0	Stage2	<5		NO	Colon Cancer			NO		MALE	>=65			5.68582582473755
TCGA-AA-A029	1581	1	1581	1	T3	N0	M0	Stage2	<5		YES	Colon Cancer		WITH TUMOR			MALE	>=65			2.04826426506042
TCGA-CK-5913	1561	1	1561	1	T3	N0		Stage2	<5	NO	NO	Colon Cancer	NO	TUMOR FREE	NO	WHITE	FEMALE	<65			4.52966976165771
TCGA-AA-3972	1551	1	1216	2	T3	N1	M1	Stage4	=>5		NO	Colon Cancer		WITH TUMOR	NO		MALE	>=65			8.53687572479248
TCGA-AA-3673	1522	1	1522	1	T3	N0	M0	Stage2	<5		NO	Colon Cancer		WITH TUMOR	NO		FEMALE	<65			5.96766090393066
TCGA-AZ-6598	1503	2	1503	2	T3	N0		Stage2	=>5			Colon Cancer	NO		NO	WHITE	FEMALE	>=65			3.29144549369812
TCGA-CK-5912	1493	2	1493	2	T2	N0		Stage1	<5	YES	NO	Colon Cancer	NO	TUMOR FREE	NO	WHITE	MALE	>=65			4.11514949798584
TCGA-CK-4951	1492	1	480	2	T3	N0	M0	Stage2	=>5	NO	YES	Colon Cancer	NO	TUMOR FREE	YES	WHITE	FEMALE	>=65			7.40568590164185
TCGA-F4-6703	1456	1	1456	1	T3	N0	M0	Stage2		NO	NO	Colon Cancer	NO	TUMOR FREE	NO	WHITE	MALE	<65	>=170	>=80	11.8802623748779
TCGA-F4-6855	1442	1	1442	1	T3	N0	M0	Stage2		NO		Colon Cancer	NO	TUMOR FREE	NO	WHITE	FEMALE	>=65	<170	>=80	7.91132354736328
TCGA-AA-3675	1431	1	1431	1	T3	N0	M0	Stage2	=>5		YES	Colon Cancer		WITH TUMOR	NO		MALE	>=65			9.85382652282715
TCGA-AA-3678	1430	1	1430	1	T2	N1	M0	Stage3	<5		NO	Colon Cancer		WITH TUMOR	NO		FEMALE	<65			4.97181129455566
TCGA-A6-2672	1419	1	1419	1	T3	N1	M0	Stage3	<5	NO	YES	Colon Cancer		TUMOR FREE	YES	WHITE	FEMALE	>=65	<170	<80	12.0733089447021
TCGA-A6-2681	1387	1	1150	2	T3	N0	M0	Stage2	<5	NO	NO	Colon Cancer		TUMOR FREE	NO	WHITE	FEMALE	>=65	>=170	<80	4.59485244750977
TCGA-D5-5537	1381	2	722	2	T3	N2				YES	NO	Colon Cancer	NO	TUMOR FREE	NO	WHITE	MALE	>=65	<170	<80	7.00978946685791
TCGA-A6-2679	1366	1	1366	1	T3	N0		Stage2	=>5	NO	YES	Colon Cancer		TUMOR FREE	NO	WHITE	FEMALE	>=65	<170	<80	2.55970430374146
TCGA-G4-6306	1359	1	1359	1	T2	N0	M0		<5	NO	YES	Colon Cancer	NO	TUMOR FREE		WHITE	MALE	>=65	>=170	>=80	2.28879904747009
TCGA-DM-A1DB	1348	2	1348	2	T3	N0	M0	Stage2				Colon Cancer			NO	WHITE	MALE	>=65	<170	<80	3.15504121780396
TCGA-A6-2671	1331	2	535	2	T3	N2	M1	Stage4	=>5	NO	YES	Colon Cancer		WITH TUMOR	YES	WHITE	MALE	>=65	>=170	<80	5.21951341629028
TCGA-A6-2674	1331	1	735	2	T3	N2	M1	Stage4	=>5	NO	NO	Colon Cancer		TUMOR FREE	YES	WHITE	MALE	>=65	>=170	>=80	21.6507434844971
TCGA-A6-2675	1321	1	1321	1	T3	N0		Stage2		NO	NO	Colon Cancer		TUMOR FREE	NO	WHITE	MALE	>=65	<170	<80	5.50028657913208
TCGA-D5-6534	1316	1	1316	1	T3	N0	M0	Stage2	<5	YES	YES	Colon Cancer	YES	TUMOR FREE	NO	WHITE	FEMALE	<65	>=170	>=80	11.1616525650024
TCGA-F4-6807	1309	1	1309	1	T3	N2	M0	Stage3		NO	NO	Colon Cancer	NO	TUMOR FREE	NO	WHITE	FEMALE	<65	<170	<80	8.81301212310791
TCGA-A6-2676	1305	2	1305	2	T4	N0	M0	Stage2	=>5	NO	NO	Colon Cancer		TUMOR FREE	NO	WHITE	FEMALE	>=65	<170	<80	5.29214334487915
TCGA-QG-A5YV	1301	1	1301	1	T4	N1		Stage3	=>5	NO	NO	Colon Cancer	NO	TUMOR FREE	NO	NOT_WHITE	FEMALE	<65	>=170	>=80	5.24245262145996
TCGA-A6-2678	1286	1	1286	1	T3	N1	M0	Stage3	=>5	NO	NO	Colon Cancer		TUMOR FREE	NO	WHITE	FEMALE	<65	>=170	>=80	6.44789981842041
TCGA-AA-A00Q	1278	1	1278	1	T4	N1	M0	Stage3	=>5		NO	Colon Cancer		WITH TUMOR	NO		FEMALE	>=65			4.92904138565063
TCGA-F4-6806	1260	1	336	2	T2	N0	M0	Stage1		NO	NO	Colon Cancer	NO	TUMOR FREE	NO	WHITE	FEMALE	<65	>=170	<80	3.85979771614075
TCGA-AA-A02W	1247	1	1005	2	T2	N0	M0	Stage1	<5		YES	Colon Cancer					FEMALE	>=65			5.16976308822632
TCGA-AA-A03J	1246	1	1246	1	T2	N0	M0	Stage1	<5		YES	Colon Cancer					FEMALE	>=65			4.5983419418335
TCGA-AA-A02F	1216	1	1216	1	T3	N1	M1	Stage4	<5		NO	Colon Cancer		WITH TUMOR	YES		FEMALE	>=65			6.26621627807617
TCGA-AA-A02Y	1216	1	1216	1	T2	N0	M0	Stage1	<5		NO	Colon Cancer			YES		MALE	>=65			2.41263556480408
TCGA-5M-AATE	1200	1	810	2	T3	N0	M0	Stage2	<5	NO	NO	Colon Cancer	NO	WITH TUMOR	NO	NOT_WHITE	MALE	>=65	>=170	<80	7.71194791793823
TCGA-G4-6311	1199	1	1199	1	T3	N1		Stage3	<5	NO	NO	Colon Cancer	YES	TUMOR FREE	YES	WHITE	MALE	>=65	>=170	<80	9.05774879455566
TCGA-AA-A024	1188	2	1188	2	T3	N0	M0	Stage2	<5		NO	Colon Cancer					MALE	>=65			1.707563996315
TCGA-AA-3837	1186	1	1186	1	T3	N0	M0	Stage2			YES	Colon Cancer		WITH TUMOR			MALE	>=65			4.05415391921997
TCGA-AA-3517	1186	1	821	2	T3	N0	M0	Stage2	<5		YES	Colon Cancer		WITH TUMOR	NO		MALE	<65			4.42539167404175
TCGA-RU-A8FL	1177	1	256	2	T3	N2		Stage3	=>5	NO	NO	Colon Cancer		WITH TUMOR		NOT_WHITE	MALE	<65	>=170	>=80	6.94533205032349
TCGA-DM-A0XF	1162	2	1162	2	T3	N2	M0	Stage3			NO	Colon Cancer			NO	WHITE	FEMALE	>=65	>=170	>=80	5.78257751464844
TCGA-AA-A01P	1158	2	762	2	T3	N1	M0	Stage3	<5		NO	Colon Cancer		WITH TUMOR			FEMALE	>=65			9.52216529846191
TCGA-AA-A00L	1157	1	1157	1	T3	N0	M0	Stage2			YES	Colon Cancer		WITH TUMOR	NO		MALE	>=65			6.19999313354492
TCGA-AA-A00A	1157	1			T3	N0	M0	Stage2			NO	Colon Cancer		WITH TUMOR	NO		MALE	>=65			6.53063774108887
TCGA-A6-2685	1133	1	948	2	T3	N0	M0	Stage2	=>5	NO		Colon Cancer		TUMOR FREE	NO	NOT_WHITE	FEMALE	<65	>=170	<80	6.13391828536987
TCGA-AA-3522	1127	1	1127	1	T3	N0	M0	Stage2	<5		YES	Colon Cancer		WITH TUMOR	NO		MALE	>=65			4.31492185592651
TCGA-A6-2684	1127	1	976	2	T2	N0	M0	Stage1		NO	YES	Colon Cancer		TUMOR FREE	NO	WHITE	FEMALE	>=65	<170	<80	6.24109697341919
TCGA-AA-3685	1127	1	1127	1	T3	N0	M0	Stage2	=>5		YES	Colon Cancer		WITH TUMOR	NO		MALE	>=65			13.3325529098511
TCGA-AA-3495	1127	1	1127	1	T2	N0	M0	Stage1	<5		YES	Colon Cancer		WITH TUMOR			MALE	>=65			5.31912136077881
TCGA-A6-2686	1126	2	1126	2	T3	N0	M0	Stage2	<5	NO	NO	Colon Cancer		TUMOR FREE	NO	WHITE	FEMALE	>=65	<170	<80	5.89733362197876
TCGA-CM-4746	1126	1	1126	1	T2	N0	M0	Stage1	<5	YES	YES	Colon Cancer	NO	TUMOR FREE	NO	NOT_WHITE	MALE	<65	>=170	>=80	6.95707893371582
TCGA-AA-A01Z	1126	1	1126	2	T3	N0	M0	Stage2	=>5		YES	Colon Cancer		WITH TUMOR			MALE	>=65			4.42237091064453
TCGA-AA-3842	1126	1	396	2	T2	N1	M0	Stage3			YES	Colon Cancer		WITH TUMOR	YES		MALE	<65			6.1315803527832
TCGA-AA-3841	1124	1	1124	1	T3	N0	M0	Stage2			YES	Colon Cancer		WITH TUMOR	YES		MALE	>=65			2.50502395629883
TCGA-A6-3810	1111	1	1111	1	T3	N0	M0	Stage2	<5	NO	YES	Colon Cancer		TUMOR FREE	NO	WHITE	MALE	<65	>=170	>=80	16.407075881958
TCGA-AA-3970	1096	1	1096	1	T3	N0	M0	Stage2			YES	Colon Cancer		WITH TUMOR	NO		MALE	>=65			4.44005250930786
TCGA-AA-3524	1096	1	1096	1	T3	N0	M0	Stage2	<5		YES	Colon Cancer		WITH TUMOR	NO		MALE	>=65			5.07550144195557
TCGA-AA-3854	1096	1	1096	1	T2	N0	M0	Stage1			YES	Colon Cancer		WITH TUMOR	YES		FEMALE	>=65			2.66419148445129
TCGA-AA-3692	1095	2	396	2	T3	N2	M1	Stage4	=>5		YES	Colon Cancer		WITH TUMOR	NO		FEMALE	<65			6.54796409606934
TCGA-G4-6317	1095	1	592	2	T3	N2		Stage3		NO	NO	Colon Cancer	NO	TUMOR FREE		WHITE	FEMALE	<65	<170	>=80	6.73348712921143
TCGA-DM-A28F	1094	2	1094	2	T3	N1	M0	Stage3		YES	YES	Colon Cancer				WHITE	MALE	>=65	>=170	>=80	3.78435826301575
TCGA-G4-6314	1093	1	38	2	T3	N2	M1	Stage4		YES	NO	Colon Cancer	NO	WITH TUMOR	YES	WHITE	FEMALE	>=65	<170	>=80	5.77234697341919
TCGA-G4-6586	1089	1	1089	1	T3	N0	M0	Stage2		NO	NO	Colon Cancer	NO	TUMOR FREE	YES	WHITE	FEMALE	>=65	<170	<80	6.15215158462524
TCGA-F4-6463	1087	1	1087	1	T3	N0	M0	Stage2				Colon Cancer	NO	TUMOR FREE	NO	WHITE	MALE	<65	>=170	<80	3.87246370315552
TCGA-F4-6569	1087	1	1087	1	T2	N0	M0	Stage1				Colon Cancer	NO	TUMOR FREE	NO	WHITE	MALE	<65	>=170	<80	5.52069234848022
TCGA-F4-6856	1074	1	1074	1	T2	N0	M0	Stage1				Colon Cancer	NO	TUMOR FREE	NO	WHITE	MALE	<65	<170	<80	5.24211883544922
TCGA-A6-2680	1068	1	1068	1	T3	N0	M0	Stage2	<5	NO		Colon Cancer		TUMOR FREE	NO	NOT_WHITE	FEMALE	>=65	<170	<80	6.19869470596313
TCGA-AA-3812	1066	1	762	2	T3	N0	M0	Stage2	<5		NO	Colon Cancer		WITH TUMOR			FEMALE	>=65			2.65559196472168
TCGA-AA-A01R	1065	1	608	2	T3	N2	M0	Stage3	<5		NO	Colon Cancer		WITH TUMOR			MALE	<65			4.34609985351562
TCGA-AA-3502	1065	1			T2	N0	M0	Stage1	<5		YES	Colon Cancer		WITH TUMOR			MALE	>=65			1.91920828819275
TCGA-AA-A010	1064	1	1064	1	T4	N0	M0	Stage2	<5		NO	Colon Cancer		WITH TUMOR	NO		FEMALE	<65			4.80971908569336
TCGA-A6-3807	1054	1	1054	1	T3	N2	M0	Stage3	=>5	YES	NO	Colon Cancer		TUMOR FREE	YES	WHITE	FEMALE	<65	<170	>=80	8.78150749206543
TCGA-F4-6805	1047	1	1047	1	T3	N0	M0	Stage2		NO	NO	Colon Cancer	NO	TUMOR FREE	NO	WHITE	FEMALE	<65	<170	<80	9.8124532699585
TCGA-AA-3975	1036	1	1036	1	T2	N0	M0	Stage1			NO	Colon Cancer		WITH TUMOR	NO		MALE	>=65			3.86982274055481
TCGA-AA-A00F	1035	1	1035	1	T3	N2	M0	Stage3	<5		NO	Colon Cancer		WITH TUMOR	NO		MALE	>=65			4.98348999023438
TCGA-AA-3956	1035	1			T3	N0	M0	Stage2	<5		YES	Colon Cancer		WITH TUMOR	NO		MALE	>=65			4.60219287872314
TCGA-AA-3531	1035	1	1035	1	T3	N0	M0	Stage2	<5		NO	Colon Cancer		WITH TUMOR	NO		FEMALE	>=65			4.44869184494019
TCGA-AA-3548	1034	1	1034	1	T3	N2	M0	Stage3	=>5		NO	Colon Cancer		WITH TUMOR	NO		FEMALE	>=65			4.32044076919556
TCGA-F4-6808	1024	1	1024	1	T1	N0	M0	Stage1		NO	NO	Colon Cancer	NO	TUMOR FREE	NO	WHITE	FEMALE	<65	<170	<80	6.63448333740234
TCGA-A6-5661	1020	1	1020	1	T3	N0	M0	Stage2	<5	YES	YES	Colon Cancer		TUMOR FREE	NO	NOT_WHITE	FEMALE	>=65	>=170	<80	4.35534048080444
TCGA-A6-3808	1014	1	1014	1	T3	N0	M0	Stage2		NO	YES	Colon Cancer		TUMOR FREE	NO	WHITE	MALE	>=65	>=170	>=80	6.20448589324951
TCGA-AA-3851	1006	1			T3	N0	M0	Stage2	=>5		YES	Colon Cancer		WITH TUMOR	YES		MALE	>=65			7.82351112365723
TCGA-AA-3815	1005	1	1005	1	T3	N0	M0	Stage2	<5		NO	Colon Cancer		WITH TUMOR			FEMALE	>=65			4.08622264862061
TCGA-AA-A01T	1005	1	1005	1	T3	N1	M0	Stage3	<5		NO	Colon Cancer		WITH TUMOR			FEMALE	<65			2.48457837104797
TCGA-AY-5543	1004	1	1004	1	T3	N1	M1	Stage4		NO	NO	Colon Cancer	NO	TUMOR FREE	NO	NOT_WHITE	FEMALE	>=65		<80	5.70936965942383
TCGA-AA-3947	1004	1	1004	1	T4	N0	M0	Stage2			YES	Colon Cancer		WITH TUMOR	NO		FEMALE	<65			10.4538326263428
TCGA-QG-A5YX	1003	1	1003	1	T3	N0		Stage2	<5	YES	NO	Colon Cancer	NO	TUMOR FREE	YES	NOT_WHITE	FEMALE	<65	<170	<80	3.29381442070007
TCGA-AZ-4615	1002	1	1002	1	T3	N1	M0	Stage3	<5			Colon Cancer	NO		YES	WHITE	MALE	>=65	>=170	>=80	5.50525569915771
TCGA-A6-5656	1001	1	1001	1	T2	N0	M0	Stage1	=>5	NO	YES	Colon Cancer		TUMOR FREE	NO	WHITE	MALE	>=65	>=170	<80	3.06955599784851
TCGA-A6-3809	996	1	996	1	T4	N0	M0	Stage2		YES	NO	Colon Cancer		TUMOR FREE	NO	WHITE	FEMALE	>=65	<170	>=80	4.51311302185059
TCGA-A6-5666	995	1	509	2	T4	N0	M0	Stage2	<5	NO	NO	Colon Cancer		TUMOR FREE	NO	WHITE	MALE	>=65	>=170	>=80	4.78311204910278
TCGA-A6-4107	987	1	987	1	T3	N1	M0	Stage3	<5	NO	NO	Colon Cancer		TUMOR FREE	NO	WHITE	FEMALE	<65	<170	>=80	5.62216138839722
TCGA-AA-3855	975	1			T2	N0	M0	Stage1			YES	Colon Cancer		WITH TUMOR	YES		MALE	>=65			4.29946041107178
TCGA-CM-5860	974	1	974	1	T3	N0	M0	Stage2	<5	NO	NO	Colon Cancer	YES	TUMOR FREE	YES	WHITE	MALE	<65	>=170	>=80	8.88595008850098
TCGA-AA-A01F	974	1			T3	N1	M0	Stage3			YES	Colon Cancer		WITH TUMOR	NO		MALE	>=65			4.40816497802734
TCGA-F4-6460	972	2	313	2	T3	N1	M0	Stage3		NO	NO	Colon Cancer	NO		NO	WHITE	FEMALE	<65	<170	<80	3.55047082901001
TCGA-A6-5657	962	1	962	1	T3	N1	M0	Stage3	<5	NO	NO	Colon Cancer		TUMOR FREE	NO	NOT_WHITE	MALE	>=65	>=170	>=80	6.48273324966431
TCGA-QG-A5Z2	952	1	952	1	T2	N0	M0	Stage1	<5	YES	NO	Colon Cancer	NO	TUMOR FREE	NO	NOT_WHITE	MALE	<65	>=170	>=80	2.83140516281128
TCGA-AA-3860	945	1	945	1	T3	N1	M0	Stage3			YES	Colon Cancer		WITH TUMOR	YES		FEMALE	<65			6.24490785598755
TCGA-AA-3858	945	1	945	1	T2	N0	M0	Stage1			YES	Colon Cancer		WITH TUMOR	YES		MALE	>=65			5.1050763130188
TCGA-AA-3877	943	1	943	1	T1	N0	M0	Stage1	=>5		YES	Colon Cancer		WITH TUMOR	NO		FEMALE	>=65			7.11550092697144
TCGA-AA-A01I	943	1	943	1	T2	N0	M0	Stage1			YES	Colon Cancer		WITH TUMOR	NO		MALE	>=65			6.34823417663574
TCGA-AA-A01K	943	1	943	1	T3	N2	M0	Stage3			NO	Colon Cancer		WITH TUMOR	NO		FEMALE	>=65			5.58586406707764
TCGA-A6-5659	926	1	926	1	T2	N0	M0	Stage1	<5	YES	NO	Colon Cancer		TUMOR FREE	NO	WHITE	MALE	>=65	>=170	>=80	5.43860006332397
TCGA-CM-5349	915	1	915	1	T3	N0	M0	Stage2	<5	NO	NO	Colon Cancer	NO	TUMOR FREE	NO	WHITE	FEMALE	>=65	<170	<80	5.1843113899231
TCGA-AA-3861	914	1	914	1	T3	N0	M0	Stage2			NO	Colon Cancer		WITH TUMOR	YES		MALE	>=65			2.93475914001465
TCGA-AA-3862	914	1	914	1	T3	N0	M0	Stage2			NO	Colon Cancer		WITH TUMOR			MALE	>=65			3.4656834602356
TCGA-AA-A00E	913	1	913	1	T3	N0	M0	Stage2	=>5		NO	Colon Cancer		WITH TUMOR	NO		MALE	>=65			4.84636640548706
TCGA-AA-3870	912	1	912	1	T3	N2	M1	Stage4			YES	Colon Cancer		WITH TUMOR	NO		FEMALE	>=65			14.1586780548096
TCGA-AA-3555	911	1	91	2	T3	N0	M0	Stage2			YES	Colon Cancer		WITH TUMOR	NO		FEMALE	>=65			4.25266027450562
TCGA-AZ-6603	899	2	899	2	T2	N1						Colon Cancer	NO	TUMOR FREE	NO	WHITE	FEMALE	>=65			4.7159857749939
TCGA-QG-A5YW	896	1	896	1	T3	N2		Stage3	=>5	NO	NO	Colon Cancer	NO	TUMOR FREE	NO	NOT_WHITE	FEMALE	<65	>=170	>=80	3.36803841590881
TCGA-A6-5660	888	1	888	1	T3	N2	M0	Stage3	<5	YES	NO	Colon Cancer		TUMOR FREE	YES	NOT_WHITE	MALE	>=65	>=170	>=80	6.77096939086914
TCGA-A6-5667	887	1	887	1	T3	N1		Stage3	=>5	NO		Colon Cancer		TUMOR FREE	NO	WHITE	FEMALE	<65	>=170	<80	4.52699661254883
TCGA-CM-5341	884	1	884	1	T2	N1	M0	Stage3	=>5	NO	YES	Colon Cancer	NO	TUMOR FREE	NO	WHITE	FEMALE	>=65	<170	>=80	19.7375316619873
TCGA-CM-6164	883	1	883	1	T3	N0	M0	Stage2	=>5	NO	NO	Colon Cancer	YES	TUMOR FREE	YES	WHITE	FEMALE	<65	<170	<80	5.54673433303833
TCGA-AA-3534	882	1	882	1	T3	N0	M0	Stage2	<5		YES	Colon Cancer		WITH TUMOR	NO		FEMALE	>=65			4.53284215927124
TCGA-AA-3532	882	1			T3	N0	M0	Stage2	<5		NO	Colon Cancer		WITH TUMOR	NO		MALE	<65			8.00424098968506
TCGA-G4-6294	858	2	517	2	T3	N1	M1	Stage4		YES	NO	Colon Cancer	NO	WITH TUMOR	NO	WHITE	MALE	>=65		<80	6.63528871536255
TCGA-AD-6963	834	1	834	1	T3	N0			=>5			Colon Cancer		TUMOR FREE	NO	WHITE	MALE	<65	>=170	>=80	6.64195489883423
TCGA-AU-6004	824	1			T2	N0	M0	Stage1		NO	YES	Colon Cancer	NO	TUMOR FREE	NO	WHITE	FEMALE	>=65	<170	<80	5.61964416503906
TCGA-A6-6137	824	1	824	1	T3	N1	M0	Stage3	<5	NO	YES	Colon Cancer		TUMOR FREE	NO	WHITE	MALE	<65	>=170	>=80	2.79299426078796
TCGA-CM-4751	822	1	822	1	T3	N1	M0	Stage3	<5	NO	NO	Colon Cancer	YES	TUMOR FREE	YES	WHITE	MALE	<65	>=170	>=80	4.48643732070923
TCGA-AA-3994	822	1	822	1	T3	N1	M0	Stage3	<5		YES	Colon Cancer		WITH TUMOR	NO		MALE	>=65			5.8440408706665
TCGA-AA-3869	822	2	822	2	T4	N2	M1	Stage4			NO	Colon Cancer		WITH TUMOR	NO		MALE	>=65			4.85494709014893
TCGA-AA-3982	822	1			T3	N1	M0	Stage3			YES	Colon Cancer		WITH TUMOR	YES		MALE	>=65			5.29608774185181
TCGA-AA-A00O	822	1	822	1	T3	N2	M0	Stage3	<5		NO	Colon Cancer		WITH TUMOR	NO		FEMALE	>=65			10.4533100128174
TCGA-AA-3710	821	1	821	1	T3	N0	M0	Stage2	=>5		YES	Colon Cancer		WITH TUMOR			FEMALE	>=65			10.1831102371216
TCGA-CK-6747	820	1	820	1	T3	N0		Stage2	<5	NO	NO	Colon Cancer	NO	TUMOR FREE	NO	WHITE	FEMALE	>=65			3.76431035995483
TCGA-DM-A28A	805	2	805	2	T3	N2	M0	Stage3			NO	Colon Cancer			NO	WHITE	MALE	>=65	>=170	<80	7.79217195510864
TCGA-AD-6965	805	1	648	2	T4	N2	M0	Stage3				Colon Cancer		WITH TUMOR	YES	WHITE	MALE	<65	>=170	>=80	6.55008983612061
TCGA-G4-6320	804	1	804	1	T3	N1		Stage3	<5	YES	NO	Colon Cancer	NO	TUMOR FREE	YES	WHITE	MALE	>=65	>=170	>=80	3.10318779945374
TCGA-G4-6588	796	1	796	1	T3	N0	M0	Stage2	<5	NO	YES	Colon Cancer	NO	TUMOR FREE	NO	WHITE	FEMALE	<65	<170	<80	5.23028182983398
TCGA-CM-4748	792	1	792	1	T4	N1	M0	Stage3	<5	NO	YES	Colon Cancer	NO	TUMOR FREE	YES	WHITE	MALE	<65	>=170	>=80	5.21410799026489
TCGA-G4-6322	792	1	789	2	T3	N1		Stage3	<5	YES	NO	Colon Cancer	NO	TUMOR FREE	YES	WHITE	MALE	>=65	>=170	>=80	4.45054006576538
TCGA-AA-3538	791	1	791	1	T2	N0	M0	Stage1	=>5		NO	Colon Cancer		WITH TUMOR	NO		FEMALE	<65			5.62500524520874
TCGA-AA-3949	791	1	791	1	T3	N1	M0	Stage3			NO	Colon Cancer		WITH TUMOR	NO		FEMALE	>=65			7.55876636505127
TCGA-AA-3976	791	1	791	1	T2	N1	M0	Stage3			NO	Colon Cancer		WITH TUMOR	NO		MALE	>=65			8.02536869049072
TCGA-AA-A01X	791	1	791	2	T2	N1	M0	Stage3	=>5		YES	Colon Cancer		WITH TUMOR			FEMALE	>=65			4.51203441619873
TCGA-D5-6533	775	1	775	1	T4	N0	M0		=>5	NO	NO	Colon Cancer	YES	TUMOR FREE	NO	WHITE	FEMALE	>=65	<170	<80	4.80950117111206
TCGA-A6-6648	766	1	686	2	T3	N0	M1	Stage4	<5	NO		Colon Cancer		TUMOR FREE	NO	WHITE	MALE	<65	>=170	>=80	3.49924206733704
TCGA-A6-6142	763	1	654	2	T3	N1	M1	Stage4	=>5	NO		Colon Cancer		TUMOR FREE	YES	WHITE	FEMALE	<65	<170	>=80	9.50190830230713
TCGA-AD-6895	763	1	763	1	T3	N1	M0	Stage3		NO		Colon Cancer		TUMOR FREE	YES	WHITE	MALE	>=65	>=170	<80	7.64990901947021
TCGA-CM-4747	761	1	761	1	T4	N1	M1	Stage4	<5	YES	YES	Colon Cancer	YES	TUMOR FREE	NO	WHITE	MALE	<65	>=170	<80	1.75314009189606
TCGA-AA-3819	761	1	761	1	T3	N0	M0	Stage2	<5		NO	Colon Cancer		WITH TUMOR	YES		FEMALE	<65			4.00813436508179
TCGA-AA-3977	761	1	761	1	T2	N0					YES	Colon Cancer		WITH TUMOR	NO		MALE	>=65			6.19833660125732
TCGA-A6-A566	758	2	257	2	T4	N1	M0	Stage3		NO	NO	Colon Cancer		WITH TUMOR		NOT_WHITE	FEMALE	<65	<170	<80	17.0765533447266
TCGA-A6-6652	751	1	751	1	T3	N0	M1	Stage4	<5	YES		Colon Cancer		WITH TUMOR	NO	NOT_WHITE	MALE	<65	>=170	>=80	8.98513221740723
TCGA-AD-6890	746	1	746	1	T1	N0			<5	YES		Colon Cancer		TUMOR FREE	NO	WHITE	MALE	>=65			5.03037738800049
TCGA-DM-A0XD	743	2	484	2	T3	N0	M0	Stage2		YES	NO	Colon Cancer			NO	WHITE	MALE	>=65	<170	<80	9.13669300079346
TCGA-A6-6653	742	1			T2	N0	M0	Stage1	<5	NO	YES	Colon Cancer		TUMOR FREE	NO	WHITE	MALE	>=65	>=170	>=80	3.54983258247375
TCGA-A6-2677	740	2	740	2	T3	N2	M0	Stage3	=>5	NO	NO	Colon Cancer		TUMOR FREE	NO	WHITE	FEMALE	>=65	<170	<80	4.45482683181763
TCGA-A6-6649	735	1	735	1	T3	N1	M0	Stage3	=>5	YES	YES	Colon Cancer	YES	TUMOR FREE	YES	WHITE	MALE	>=65	>=170	>=80	8.19760036468506
TCGA-A6-6140	734	1	734	1	T3	N0	M0	Stage2	<5	NO	NO	Colon Cancer		TUMOR FREE	NO	WHITE	MALE	<65	>=170	<80	2.81376528739929
TCGA-AA-3520	731	1			T3	N0	M0	Stage2	=>5		YES	Colon Cancer		WITH TUMOR	NO		FEMALE	>=65			9.78183364868164
TCGA-AA-3867	731	1	394	2	T3	N2	M1	Stage4	=>5		YES	Colon Cancer		WITH TUMOR	NO		MALE	>=65			6.88300800323486
TCGA-AA-3979	730	1	730	1	T3	N0	M0	Stage2			NO	Colon Cancer		WITH TUMOR	NO		MALE	>=65			5.71955442428589
TCGA-AA-3553	730	1	730	1	T2	N0	M0	Stage1			YES	Colon Cancer		WITH TUMOR	NO		FEMALE	<65			7.08204078674316
TCGA-AA-3941	730	1			T4	N1	M1	Stage4			NO	Colon Cancer		WITH TUMOR	NO		FEMALE	>=65			8.22565078735352
TCGA-AA-3950	730	1	730	1	T3	N0	M0	Stage2			NO	Colon Cancer		WITH TUMOR	NO		FEMALE	>=65			8.58349609375
TCGA-A6-6654	726	1	726	1	T3	N1	M0	Stage3	<5		YES	Colon Cancer		TUMOR FREE	NO	WHITE	FEMALE	>=65	>=170	>=80	9.72530555725098
TCGA-A6-5662	718	1	495	2	T3	N2	M1	Stage4		NO	NO	Colon Cancer		WITH TUMOR	YES	WHITE	MALE	<65	>=170	>=80	4.92401456832886
TCGA-CM-4743	701	1	701	1	T3	N0	M0	Stage2	<5	NO	NO	Colon Cancer	NO	TUMOR FREE	NO	WHITE	MALE	>=65	<170	>=80	12.2742357254028
TCGA-AA-3556	700	1			T2	N0	M0	Stage1			YES	Colon Cancer		WITH TUMOR	NO		MALE	>=65			4.25198173522949
TCGA-CM-5348	699	1	699	1	T3	N1	M0	Stage3	<5	YES	YES	Colon Cancer	YES	TUMOR FREE	NO	WHITE	MALE	>=65	<170	>=80	7.52789878845215
TCGA-A6-6138	685	1	685	1	T2	N0	M0	Stage1	<5	YES	NO	Colon Cancer		TUMOR FREE	NO	WHITE	MALE	<65	>=170	>=80	7.63909912109375
TCGA-AD-6901	682	2	468	2	T3	N0			=>5	NO		Colon Cancer		WITH TUMOR	NO	WHITE	MALE	>=65	>=170	<80	10.9689102172852
TCGA-AZ-4682	680	2	680	2	T3	N0	M1	Stage4				Colon Cancer		WITH TUMOR	NO	WHITE	MALE	<65		>=80	6.22908926010132
TCGA-G4-6321	672	1	672	1	T2	N1		Stage3	<5	YES	YES	Colon Cancer	NO	TUMOR FREE	NO	WHITE	FEMALE	<65	>=170	>=80	3.25876498222351
TCGA-A6-5664	672	1	183	2	T4	N2		Stage3	=>5	YES	YES	Colon Cancer		WITH TUMOR	YES	NOT_WHITE	MALE	>=65	>=170	<80	5.32227611541748
TCGA-A6-5665	671	1	529	2	T3	N0	M0	Stage2	=>5	YES	NO	Colon Cancer		TUMOR FREE	NO	WHITE	FEMALE	>=65	<170	>=80	19.2687358856201
TCGA-CM-5344	670	1	670	1	T3	N1	M0	Stage3	<5	YES	YES	Colon Cancer	YES	TUMOR FREE	NO	WHITE	FEMALE	<65	<170	<80	5.93234729766846
TCGA-AA-A02R	670	2	670	2	T3	N0	M0	Stage2	<5		NO	Colon Cancer		WITH TUMOR	YES		FEMALE	>=65			5.25350666046143
TCGA-AA-3968	669	1	669	1	T2	N0	M0	Stage1	<5		NO	Colon Cancer		WITH TUMOR	NO		FEMALE	<65			5.59433555603027
TCGA-CM-6166	669	1	669	1	T2	N0	M0	Stage1	<5	NO	NO	Colon Cancer	NO	TUMOR FREE	NO	WHITE	FEMALE	<65	<170	<80	6.78048133850098
TCGA-AA-A00Z	669	1	669	1	T3	N0	M0	Stage2	<5		YES	Colon Cancer			NO		MALE	>=65			5.15581321716309
TCGA-CK-5914	669	1			T3	N1		Stage3		NO	NO	Colon Cancer	NO	TUMOR FREE	NO	WHITE	MALE	>=65			6.62459278106689
TCGA-QL-A97D	666	1	666	1	T2	N0		Stage1				Colon Cancer		TUMOR FREE		NOT_WHITE	FEMALE	>=65			4.1329460144043
TCGA-A6-6651	662	1	662	1	T3	N1		Stage3	<5	YES	YES	Colon Cancer		TUMOR FREE	NO	WHITE	FEMALE	<65	<170	>=80	6.739670753479
TCGA-AY-6197	652	1	652	1	T3	N0		Stage2		NO	NO	Colon Cancer	NO	TUMOR FREE	NO	WHITE	MALE	<65		>=80	4.11945295333862
TCGA-AD-6548	650	1	650	1	T2	N0	M0	Stage1	<5	YES	YES	Colon Cancer				WHITE	FEMALE	>=65	<170	<80	9.08725166320801
TCGA-CK-5916	643	2	292	2	T1	N0	M0	Stage1	<5	NO	YES	Colon Cancer	NO	WITH TUMOR	NO	WHITE	FEMALE	>=65			5.29206371307373
TCGA-AA-3549	639	1	639	1	T2	N0	M0	Stage1	<5		YES	Colon Cancer		WITH TUMOR	NO		MALE	>=65			4.95267009735107
TCGA-AA-3955	638	1	638	1	T2	N2	M0	Stage3			YES	Colon Cancer		WITH TUMOR	NO		MALE	<65			6.10635375976562
TCGA-A6-6650	627	1	627	1	T3	N0	M0	Stage2	<5	NO	NO	Colon Cancer		TUMOR FREE	NO	NOT_WHITE	FEMALE	>=65	<170	>=80	7.03802680969238
TCGA-D5-6530	621	1	621	1	T2	N0	M0	Stage1	<5	NO		Colon Cancer	YES	TUMOR FREE	NO	WHITE	MALE	<65	>=170	>=80	2.65946078300476
TCGA-A6-6782	617	1	617	1	T4	N0		Stage2	<5	NO	NO	Colon Cancer	YES	TUMOR FREE		WHITE	MALE	>=65	>=170	<80	6.1381664276123
TCGA-D5-6529	614	1	386	2	T3	N0	M0	Stage2	=>5	NO		Colon Cancer	YES	TUMOR FREE	NO	WHITE	MALE	>=65	>=170	>=80	4.31680870056152
TCGA-A6-6780	612	1	612	1	T3	N0		Stage2		NO	YES	Colon Cancer		TUMOR FREE	NO	WHITE	MALE	>=65	<170	<80	3.4160041809082
TCGA-CM-4744	609	1	609	1	T2	N0	M0	Stage1	<5	YES	YES	Colon Cancer	NO	TUMOR FREE	YES	WHITE	MALE	>=65	>=170	>=80	3.93069100379944
TCGA-AA-3562	608	1			T3	N2	M0	Stage3			YES	Colon Cancer		WITH TUMOR	NO		MALE	>=65			4.22301340103149
TCGA-AA-3560	608	1	608	1	T3	N2	M0	Stage3			YES	Colon Cancer		WITH TUMOR	NO		FEMALE	>=65			5.62225770950317
TCGA-A6-6781	598	1	598	1	T4	N1		Stage3	=>5	YES		Colon Cancer		TUMOR FREE	NO	WHITE	MALE	<65	>=170	>=80	5.99925374984741
TCGA-D5-5539	596	1	579	2	T3	N1	M0	Stage3	=>5			Colon Cancer				WHITE	MALE	<65	<170	>=80	5.79040479660034
TCGA-AY-A71X	588	1	588	1	T2	N0	M0	Stage1	<5	YES	NO	Colon Cancer	NO	TUMOR FREE	NO	NOT_WHITE	FEMALE	<65	<170	>=80	3.09608292579651
TCGA-NH-A50V	588	1	588	1	T3	N2	M0	Stage3		NO		Colon Cancer	NO	TUMOR FREE	NO	NOT_WHITE	MALE	>=65	<170	<80	6.078688621521
TCGA-AA-3526	580	1	580	1	T2	N0	M0	Stage1	<5		YES	Colon Cancer		WITH TUMOR	NO		MALE	<65			7.63188934326172
TCGA-AA-3530	580	1	580	1	T2	N0	M0	Stage1	<5		YES	Colon Cancer		WITH TUMOR	NO		MALE	>=65			5.53250026702881
TCGA-AA-3986	580	1	580	1	T2	N0	M0	Stage1	<5		YES	Colon Cancer		WITH TUMOR	NO		MALE	>=65			1.84669733047485
TCGA-AA-3713	579	1	579	1	T3	N0	M1	Stage4	=>5		YES	Colon Cancer		WITH TUMOR			MALE	>=65			6.02651739120483
TCGA-AA-3715	579	2	153	2	T3	N0	M0	Stage2	=>5		YES	Colon Cancer		WITH TUMOR			MALE	>=65			10.4451904296875
TCGA-AA-A00D	578	1	578	1	T2	N0	M0	Stage1	<5		YES	Colon Cancer			NO		MALE	>=65			5.31905889511108
TCGA-AA-3688	578	1	578	1	T3	N1	M1	Stage4	=>5		NO	Colon Cancer		WITH TUMOR	NO		MALE	>=65			3.73244857788086
TCGA-AY-A8YK	573	1	573	1	T3	N2	M1	Stage4	=>5	NO	NO	Colon Cancer	NO	TUMOR FREE	YES	NOT_WHITE	MALE	<65	>=170	>=80	3.51294541358948
TCGA-DM-A1D6	570	2	570	2	T3	N0	M0	Stage2			NO	Colon Cancer			NO	WHITE	MALE	>=65	>=170	>=80	4.01373863220215
TCGA-D5-6532	555	1	555	1	T3	N0	M0	Stage2	<5		NO	Colon Cancer	NO	TUMOR FREE	NO	WHITE	MALE	<65	>=170	>=80	3.38569593429565
TCGA-NH-A50T	553	1	553	1	T3	N0		Stage2	<5	NO	NO	Colon Cancer	NO	TUMOR FREE	NO	NOT_WHITE	FEMALE	>=65	<170	<80	5.68489265441895
TCGA-AA-A00J	549	1	549	1	T4	N1	M0	Stage3			YES	Colon Cancer		WITH TUMOR	NO		MALE	>=65			3.95758509635925
TCGA-AA-A00K	549	1			T3	N0	M0	Stage2			NO	Colon Cancer		WITH TUMOR	NO		MALE	>=65			3.72538256645203
TCGA-AA-3875	549	1			T1	N0	M0	Stage1	<5		NO	Colon Cancer		WITH TUMOR	NO		FEMALE	>=65			5.52536392211914
TCGA-AA-3831	547	1	547	1	T3	N0	M0	Stage2			NO	Colon Cancer		WITH TUMOR	YES		MALE	>=65			3.07425284385681
TCGA-AA-3554	546	1	546	1	T3	N0	M0	Stage2			YES	Colon Cancer		WITH TUMOR	NO		FEMALE	<65			7.90769100189209
TCGA-NH-A8F7	543	1	543	1	T3	N0		Stage2	=>5	NO	NO	Colon Cancer	NO	WITH TUMOR	NO	NOT_WHITE	FEMALE	<65	<170	>=80	3.33679151535034
TCGA-AY-A69D	543	1	543	1	T3	N0	M0	Stage2	<5	NO	NO	Colon Cancer	NO	TUMOR FREE	NO	NOT_WHITE	FEMALE	<65	<170	>=80	4.50149869918823
TCGA-D5-6536	543	1	493	2	T3	N0	M0	Stage2		NO		Colon Cancer	YES	WITH TUMOR	NO	WHITE	MALE	>=65	<170	>=80	3.85193800926208
TCGA-AY-6386	542	1	542	1	T3	N1	M0	Stage3	<5	YES	NO	Colon Cancer	NO	TUMOR FREE	NO	NOT_WHITE	FEMALE	>=65	<170	>=80	5.28361749649048
TCGA-D5-6531	540	1	540	1	T3	N0	M0	Stage2	<5		NO	Colon Cancer	NO	TUMOR FREE	NO	WHITE	MALE	>=65	<170	<80	5.20642614364624
TCGA-CK-4947	534	1	21	2	T4	N1	M0	Stage3	<5	NO	NO	Colon Cancer		WITH TUMOR		WHITE	FEMALE	<65			4.02606630325317
TCGA-AY-A54L	525	1	396	2	T2	N0	M0	Stage1	<5	NO	NO	Colon Cancer	NO	TUMOR FREE	NO	NOT_WHITE	FEMALE	>=65	>=170	<80	4.48002576828003
TCGA-D5-6538	521	1	521	1	T3	N2	M0	Stage3	=>5	NO	NO	Colon Cancer	NO	TUMOR FREE	YES	WHITE	FEMALE	>=65	<170	<80	1.83256077766418
TCGA-AA-3866	518	1	518	1	T2	N0	M0	Stage1	=>5		NO	Colon Cancer		WITH TUMOR	NO		FEMALE	>=65			5.59862470626831
TCGA-AA-3846	518	1			T3	N0	M0	Stage2			YES	Colon Cancer		WITH TUMOR			FEMALE	>=65			6.9065408706665
TCGA-AA-A00U	518	1	518	1	T3	N1	M0	Stage3			YES	Colon Cancer		WITH TUMOR	NO		MALE	<65			5.49189853668213
TCGA-CK-6751	518	1	518	1	T2	N0		Stage1	<5	NO	NO	Colon Cancer	NO	TUMOR FREE	NO	WHITE	FEMALE	>=65			4.98918199539185
TCGA-CM-5868	518	1	518	1	T4	N1	M1	Stage4	=>5	NO	NO	Colon Cancer	YES	WITH TUMOR	YES	WHITE	FEMALE	<65	>=170	>=80	7.78789186477661
TCGA-NH-A8F8	511	2	511	2	T4	N2	M1	Stage4	=>5	NO	YES	Colon Cancer	NO		YES	NOT_WHITE	MALE	>=65	>=170	<80	5.6284499168396
TCGA-A6-2683	504	2	300	2	T4	N0	M1	Stage4	=>5	NO	YES	Colon Cancer		WITH TUMOR	NO	WHITE	FEMALE	<65	<170	<80	1.36702620983124
TCGA-AD-A5EK	500	1	500	1	T2	N0		Stage1	<5	YES	YES	Colon Cancer	NO	TUMOR FREE	NO	NOT_WHITE	MALE	<65	>=170	>=80	11.2227401733398
TCGA-AY-4070	496	2	186	2	T3	N2	M0	Stage3	=>5	NO	NO	Colon Cancer	YES	WITH TUMOR	YES	NOT_WHITE	FEMALE	<65	<170	>=80	5.87038516998291
TCGA-A6-A565	494	2	439	2	T3	N2		Stage3	=>5	YES	NO	Colon Cancer		WITH TUMOR	YES	NOT_WHITE	FEMALE	<65	<170	<80	9.06711673736572
TCGA-D5-6540	491	1	491	1	T2	N0	M0	Stage1	<5	YES	NO	Colon Cancer	NO	TUMOR FREE	NO	WHITE	MALE	>=65	>=170	>=80	9.61453533172607
TCGA-AA-3971	489	1	489	1	T3	N1	M0	Stage3	<5		NO	Colon Cancer		WITH TUMOR	NO		MALE	<65			4.67353010177612
TCGA-CM-6165	488	1	488	1	T3	N0	M0	Stage2	<5	NO	NO	Colon Cancer	NO	TUMOR FREE	NO	WHITE	MALE	>=65	>=170	>=80	5.57490491867065
TCGA-AA-3833	485	1	485	1	T3	N0	M0	Stage2			YES	Colon Cancer		WITH TUMOR	YES		FEMALE	<65			5.75459432601929
TCGA-NH-A6GB	476	1	476	1	T3	N2		Stage3		NO		Colon Cancer	NO		NO	NOT_WHITE	FEMALE	>=65	<170	>=80	5.70547676086426
TCGA-3L-AA1B	475	1	475	1	T2	N0	M0	Stage1		YES	YES	Colon Cancer	NO	TUMOR FREE	NO	NOT_WHITE	FEMALE	<65	>=170	<80	5.11638593673706
TCGA-CK-4952	475	1			T4	N2	M0	Stage3		NO	NO	Colon Cancer	NO	TUMOR FREE	NO	WHITE	FEMALE	<65			3.35760068893433
TCGA-D5-6541	474	1	474	1	T3	N0	M0	Stage2	<5			Colon Cancer	NO	TUMOR FREE	NO	WHITE	MALE	<65	>=170	>=80	5.23674964904785
TCGA-AD-6888	472	2	343	2	T3	N1	M0	Stage3		YES	YES	Colon Cancer	NO	TUMOR FREE	YES	WHITE	MALE	>=65	>=170	>=80	4.54899978637695
TCGA-D5-6535	460	1	460	1	T3	N1		Stage3	=>5	YES	NO	Colon Cancer	YES	TUMOR FREE	NO	WHITE	FEMALE	>=65	<170	<80	3.72201776504517
TCGA-CM-6170	457	1	457	1	T2	N0	M0	Stage1	<5	YES	YES	Colon Cancer	NO	TUMOR FREE	NO	WHITE	FEMALE	>=65	<170	>=80	4.06820154190063
TCGA-AA-A017	457	1	457	1	T3	N0	M0	Stage2			NO	Colon Cancer		WITH TUMOR	NO		FEMALE	<65			3.05270338058472
TCGA-CM-5864	457	1	457	1	T2	N0	M0	Stage1	<5	NO	NO	Colon Cancer	NO	TUMOR FREE	NO	WHITE	MALE	<65	>=170	>=80	5.77981758117676
TCGA-AA-3679	457	1	457	1	T3	N2	M1	Stage4	=>5		NO	Colon Cancer		WITH TUMOR	NO		MALE	<65			7.44279909133911
TCGA-CM-6161	457	1	457	1	T2	N0	M0	Stage1	<5	YES	NO	Colon Cancer	NO	TUMOR FREE	NO	WHITE	FEMALE	<65	>=170	<80	3.81468844413757
TCGA-CM-5861	457	1	335	2	T3	N0	M0	Stage2	<5	NO	NO	Colon Cancer	YES		NO	WHITE	FEMALE	<65	<170	>=80	4.64034795761108
TCGA-AA-A01C	457	1	457	1	T2	N1	M0	Stage3			YES	Colon Cancer		WITH TUMOR	NO		MALE	>=65			6.32878684997559
TCGA-CM-5863	457	1	457	1	T3	N1	M0	Stage3	<5	NO	NO	Colon Cancer	YES	TUMOR FREE	YES	WHITE	FEMALE	<65	<170	>=80	4.01329803466797
TCGA-AA-A00W	456	1	456	1	T1	N0	M0	Stage1	<5		YES	Colon Cancer		WITH TUMOR	NO		MALE	>=65			3.79741501808167
TCGA-CM-6167	456	1	456	1	T3	N2	M0	Stage3	=>5	YES	NO	Colon Cancer	YES	TUMOR FREE	YES	NOT_WHITE	FEMALE	<65	>=170	>=80	7.9078311920166
TCGA-AA-3844	454	1	365	2	T3	N2	M0	Stage3			NO	Colon Cancer		WITH TUMOR	YES		FEMALE	>=65			6.9226975440979
TCGA-A6-4105	442	2	364	2	T3	N0	M0	Stage2		YES	NO	Colon Cancer		TUMOR FREE	NO	WHITE	MALE	>=65	>=170	>=80	7.75692892074585
TCGA-AU-3779	441	1			T3	N0	M0	Stage2		NO	YES	Colon Cancer	NO	TUMOR FREE	NO	WHITE	FEMALE	>=65	<170	>=80	5.41033887863159
TCGA-D5-6924	435	1	435	1	T3	N0	M0	Stage2	<5	NO	NO	Colon Cancer	NO	TUMOR FREE	NO	WHITE	MALE	>=65	<170	>=80	6.01341199874878
TCGA-CA-6719	435	1	354	2	T3	N0	M0	Stage2				Colon Cancer		TUMOR FREE		NOT_WHITE	MALE	>=65	>=170	<80	6.56381368637085
TCGA-CM-6163	427	1	427	1	T1	N0	M0	Stage1	=>5	YES	NO	Colon Cancer	YES	TUMOR FREE	YES	WHITE	MALE	>=65	>=170	<80	4.48553800582886
TCGA-CM-6171	427	1	427	1	T2	N0	M0	Stage1	<5	NO	NO	Colon Cancer	NO	TUMOR FREE	NO	WHITE	FEMALE	>=65	<170	<80	3.18398547172546
TCGA-DM-A288	427	2	320	2	T3	N2	M0	Stage3			NO	Colon Cancer			NO	WHITE	MALE	>=65	>=170	>=80	3.58209538459778
TCGA-AA-3667	426	1	426	1	T2	N0	M0	Stage1	<5		NO	Colon Cancer		WITH TUMOR	NO		FEMALE	<65			2.59700274467468
TCGA-AA-3544	426	1	426	1	T2	N0	M0	Stage1	<5		NO	Colon Cancer		WITH TUMOR	NO		MALE	>=65			6.29261112213135
TCGA-AA-A02K	426	2	306	2	T4	N2	M1	Stage4			NO	Colon Cancer		WITH TUMOR	YES		MALE	<65			3.05458068847656
TCGA-AA-A004	424	1	424	1	T3	N0	M0	Stage2			YES	Colon Cancer			NO		MALE	>=65			3.06397199630737
TCGA-AA-3561	424	1	424	1	T3	N0	M0	Stage2			YES	Colon Cancer		WITH TUMOR	NO		MALE	>=65			5.43373870849609
TCGA-A6-2682	424	2	381	2	T4	N1	M1	Stage4	<5	NO	YES	Colon Cancer		WITH TUMOR	YES	WHITE	MALE	>=65	>=170	>=80	9.46176624298096
TCGA-G4-6323	419	1	419	1		N0		Stage1	<5	NO	NO	Colon Cancer	NO	TUMOR FREE	NO	NOT_WHITE	MALE	<65	>=170	>=80	2.61291575431824
TCGA-D5-6929	408	1	408	1	T3	N1	M1	Stage4	<5	NO	NO	Colon Cancer	YES	WITH TUMOR	NO	WHITE	FEMALE	<65	<170	>=80	6.8109073638916
TCGA-D5-6930	406	1	406	1	T3	N0	M0	Stage2	<5	YES	NO	Colon Cancer	YES	TUMOR FREE	NO	WHITE	MALE	>=65	>=170	>=80	7.41876888275146
TCGA-F4-6809	403	2	403	2	T3	N1	M1	Stage4		NO		Colon Cancer	NO	WITH TUMOR	NO	WHITE	FEMALE	<65	<170	>=80	6.33912897109985
TCGA-AA-3973	397	1	397	1	T4	N1	M1	Stage4	=>5		NO	Colon Cancer		WITH TUMOR	YES		MALE	>=65			2.26456618309021
TCGA-CM-6675	397	1	337	2	T3	N2	M1	Stage4	<5	NO	NO	Colon Cancer	YES	TUMOR FREE	YES	NOT_WHITE	MALE	<65	>=170	>=80	8.54129505157471
TCGA-CM-6169	396	1	396	1	T3	N0	M0	Stage2	<5	NO	NO	Colon Cancer	YES	TUMOR FREE	YES	NOT_WHITE	MALE	>=65	>=170	>=80	6.90729427337646
TCGA-CM-4752	396	1	396	1	T3	N0	M0	Stage2	<5	NO	YES	Colon Cancer	YES	TUMOR FREE	NO	NOT_WHITE	MALE	<65	<170	<80	5.63481569290161
TCGA-AA-3516	396	2	396	2	T3	N2	M0	Stage3	<5		YES	Colon Cancer		WITH TUMOR	NO		FEMALE	>=65			7.39353322982788
TCGA-AA-3552	396	2	122	2	T3	N2	M0	Stage3	<5		NO	Colon Cancer		WITH TUMOR	NO		MALE	>=65			3.86446166038513
TCGA-AA-3939	395	1			T3	N0	M0	Stage2			YES	Colon Cancer		WITH TUMOR	NO		MALE	>=65			7.20718336105347
TCGA-CM-6168	395	1	395	1	T3	N0	M0	Stage2	=>5	NO	NO	Colon Cancer	NO	TUMOR FREE	YES	NOT_WHITE	FEMALE	>=65	<170	<80	9.51595020294189
TCGA-AA-3542	395	1	395	1	T3	N2	M0	Stage3	<5		YES	Colon Cancer		WITH TUMOR	NO		MALE	>=65			7.82669401168823
TCGA-CM-6674	394	1	394	1	T3	N0	M0	Stage2	<5	NO	NO	Colon Cancer	NO	TUMOR FREE	NO	WHITE	MALE	<65	<170	>=80	4.73248100280762
TCGA-NH-A6GC	389	1	389	1	T4	N1	M1	Stage4		NO		Colon Cancer	NO		NO	NOT_WHITE	FEMALE	>=65	<170	>=80	4.11893081665039
TCGA-CA-6717	388	1	388	1	T3	N0	M0	Stage2				Colon Cancer		TUMOR FREE		NOT_WHITE	MALE	<65	<170	<80	5.71840715408325
TCGA-CA-5254	386	1	386	1	T3	N0	M0	Stage2				Colon Cancer		TUMOR FREE		NOT_WHITE	FEMALE	<65	<170	<80	4.35635185241699
TCGA-4T-AA8H	385	1	385	1	T3	N0		Stage2		NO	NO	Colon Cancer	NO	TUMOR FREE	NO	NOT_WHITE	FEMALE	<65	<170	>=80	1.50103342533112
TCGA-CA-5797	383	1	383	1	T3	N0	M0	Stage2				Colon Cancer		TUMOR FREE		NOT_WHITE	MALE	<65			5.96840953826904
TCGA-CA-6715	383	1	383	1	T3	N1	M0	Stage3				Colon Cancer		TUMOR FREE		NOT_WHITE	MALE	<65	<170	<80	5.03112077713013
TCGA-DM-A1D8	383	2	383	2	T3	N1					NO	Colon Cancer				WHITE	FEMALE	<65	<170	<80	5.75276517868042
TCGA-D5-6539	380	1	380	1	T3	N0	M0		<5			Colon Cancer	YES	TUMOR FREE	NO	WHITE	FEMALE	<65	<170	<80	4.18210744857788
TCGA-CA-5256	379	1	379	1	T3	N0	M0	Stage2			NO	Colon Cancer		TUMOR FREE		NOT_WHITE	FEMALE	<65	<170	<80	6.33121824264526
TCGA-D5-6923	378	1	378	1	T2	N0	M0	Stage1	<5	NO	NO	Colon Cancer	NO	TUMOR FREE	NO	WHITE	MALE	<65	>=170	>=80	9.15761375427246
TCGA-D5-6920	377	1	377	1	T3	N0	M0	Stage2	<5	NO	NO	Colon Cancer	NO	TUMOR FREE	NO	WHITE	FEMALE	>=65	<170	<80	4.10272884368896
TCGA-CA-5796	377	1	377	1	T3	N0	M0	Stage2				Colon Cancer		TUMOR FREE		NOT_WHITE	FEMALE	<65			1.34616351127625
TCGA-CA-5255	376	1	376	1	T3	N0	M0	Stage2				Colon Cancer		TUMOR FREE		NOT_WHITE	MALE	<65	>=170	<80	4.50049734115601
TCGA-CA-6716	371	1	371	1	T3	N0	M0	Stage2				Colon Cancer		TUMOR FREE		NOT_WHITE	MALE	>=65	<170	<80	5.68014097213745
TCGA-AD-5900	370	1	370	1	T2	N0		Stage1		NO	NO	Colon Cancer	NO	TUMOR FREE		WHITE	MALE	>=65			4.43704223632812
TCGA-AZ-6600	368	2	368	2	T4	N1	M1	Stage4	=>5			Colon Cancer	YES	WITH TUMOR	YES	NOT_WHITE	MALE	<65			9.44126605987549
TCGA-CM-6680	366	1	366	1	T3	N2	M0	Stage3	<5	NO	NO	Colon Cancer	NO	TUMOR FREE	NO	WHITE	FEMALE	>=65	<170	<80	5.88493585586548
TCGA-D5-6931	365	1	365	1	T4	N2	M0	Stage3	=>5	NO	NO	Colon Cancer	YES	TUMOR FREE	NO	WHITE	MALE	>=65	>=170	<80	4.683265209198
TCGA-AA-A01G	365	1	365	1	T3	N0	M0	Stage2			NO	Colon Cancer		WITH TUMOR	NO		MALE	<65			3.50876569747925
TCGA-CM-6162	365	1	365	1	T3	N1	M0	Stage3	<5	YES	NO	Colon Cancer	YES	TUMOR FREE	YES	WHITE	FEMALE	<65	>=170	>=80	10.2390871047974
TCGA-T9-A92H	362	1	81	2	T3	N0	M0	Stage2		NO	NO	Colon Cancer	YES	TUMOR FREE	NO	NOT_WHITE	MALE	>=65	>=170	<80	3.12693738937378
TCGA-AZ-6606	357	2	357	2	T4	N2	M1	Stage4	=>5			Colon Cancer	YES	WITH TUMOR	YES	WHITE	MALE	>=65			5.77049875259399
TCGA-D5-6928	354	1	354	1	T3	N0	M0	Stage2	<5	NO	NO	Colon Cancer	NO	TUMOR FREE	NO	WHITE	MALE	>=65	>=170	>=80	7.66590547561646
TCGA-D5-6932	346	1	346	1	T3	N0	M0	Stage2	<5	YES	NO	Colon Cancer	YES	TUMOR FREE	NO	WHITE	MALE	>=65	<170	<80	5.00081920623779
TCGA-F4-6461	338	2	288	2	T4	N2	M0	Stage3		NO	NO	Colon Cancer	NO	TUMOR FREE	NO	WHITE	FEMALE	<65	<170	<80	4.10701751708984
TCGA-CM-6677	337	1	337	1	T3	N0	M0	Stage2	<5	YES	NO	Colon Cancer	NO	TUMOR FREE	NO	WHITE	FEMALE	>=65	<170	>=80	4.96578931808472
TCGA-CM-6676	337	1	337	1	T2	N0	M0	Stage1	<5	NO	NO	Colon Cancer	NO	TUMOR FREE	NO	WHITE	MALE	>=65	<170	>=80	4.9144926071167
TCGA-AA-3680	335	2	335	2	T4	N2	M1	Stage4	=>5		NO	Colon Cancer		WITH TUMOR	NO		FEMALE	>=65			2.74228811264038
TCGA-CM-6678	335	1	0	2	T4	N1	M1	Stage4	=>5	NO	NO	Colon Cancer	NO	TUMOR FREE	NO	WHITE	FEMALE	<65	<170	<80	7.61174011230469
TCGA-CM-6172	335	1	335	1	T3	N1	M0	Stage3	<5	NO	NO	Colon Cancer	NO	TUMOR FREE	NO	WHITE	FEMALE	>=65	<170	<80	2.50874972343445
TCGA-NH-A50U	334	2	334	2	T4	N0	M1	Stage4		YES		Colon Cancer	YES	WITH TUMOR	NO	NOT_WHITE	MALE	<65	>=170	>=80	5.81036758422852
TCGA-AA-A01D	334	2	183	2	T3	N2	M0	Stage3			NO	Colon Cancer		WITH TUMOR	NO		FEMALE	<65			4.57571887969971
TCGA-AD-6964	331	2	325	2	T4	N2				NO	NO	Colon Cancer		WITH TUMOR	YES	WHITE	MALE	<65	>=170	>=80	9.48735237121582
TCGA-D5-7000	312	1	312	1	T2	N0	M0	Stage1	<5	NO	NO	Colon Cancer	NO	TUMOR FREE	NO	WHITE	FEMALE	>=65	<170	<80	4.79894590377808
TCGA-D5-6922	308	1	308	1	T3	N1	M0	Stage3	<5	NO	NO	Colon Cancer	NO	TUMOR FREE	NO	WHITE	MALE	>=65	>=170	>=80	4.82056188583374
TCGA-AA-3848	306	2	306	2	T3	N2	M0	Stage3			YES	Colon Cancer		WITH TUMOR	YES		FEMALE	>=65			3.58666205406189
TCGA-AA-3811	306	2	306	2	T3	N2	M0	Stage3	<5		NO	Colon Cancer		WITH TUMOR	YES		FEMALE	>=65			5.50498199462891
TCGA-CA-6718	306	2	207	2	T3	N0	M0	Stage2				Colon Cancer		TUMOR FREE		NOT_WHITE	MALE	<65	<170	<80	9.70561122894287
TCGA-CM-6679	306	1	306	1	T3	N0	M0	Stage2	<5	NO	NO	Colon Cancer	NO	TUMOR FREE	NO	WHITE	MALE	<65	>=170	>=80	5.58746004104614
TCGA-NH-A6GA	302	2	6	2	T4	N2		Stage3		NO		Colon Cancer	NO	WITH TUMOR	YES	NOT_WHITE	MALE	<65	<170	>=80	8.54373645782471
TCGA-A6-A5ZU	293	1	293	1	T3	N1	M0	Stage3	<5	NO	NO	Colon Cancer		TUMOR FREE	NO	NOT_WHITE	MALE	<65	>=170	>=80	4.57050657272339
TCGA-5M-AAT6	290	2	219	2	T4	N2	M1	Stage4	<5	YES	NO	Colon Cancer	YES	WITH TUMOR	YES	NOT_WHITE	FEMALE	<65	<170	>=80	11.4269351959229
TCGA-D5-6927	287	1			T3	N0	M0	Stage2	<5	NO	NO	Colon Cancer	NO	TUMOR FREE	NO	WHITE	MALE	<65	>=170	<80	7.57465410232544
TCGA-AA-3519	276	1	276	1	T3	N1	M0	Stage3	<5		YES	Colon Cancer			NO		MALE	<65			3.57634353637695
TCGA-D5-6926	275	1	275	1	T4	N1	M0	Stage3	<5	NO	NO	Colon Cancer	NO	TUMOR FREE	NO	WHITE	MALE	>=65	>=170	>=80	6.09281349182129
TCGA-F4-6459	262	2	262	2	T3	N2	M0	Stage3		NO	NO	Colon Cancer	NO	TUMOR FREE	NO	WHITE	FEMALE	<65	<170	<80	6.71847438812256
TCGA-QG-A5Z1	256	2	256	2	T3	N1		Stage3	=>5	NO	NO	Colon Cancer	YES	TUMOR FREE	YES	NOT_WHITE	MALE	>=65		>=80	4.47485637664795
TCGA-A6-6141	255	1			T3	N0	M0	Stage2	=>5		YES	Colon Cancer		TUMOR FREE	NO	NOT_WHITE	MALE	<65	>=170	>=80	3.74151873588562
TCGA-G4-6295	254	1	254	1	T3	N0	M0	Stage2		YES	NO	Colon Cancer	NO	TUMOR FREE	NO	WHITE	FEMALE	>=65		<80	3.19319605827332
TCGA-CM-4750	244	1	244	1	T1	N1	M0	Stage3	<5	YES	YES	Colon Cancer	NO	TUMOR FREE	NO	WHITE	FEMALE	<65	>=170	>=80	5.90100240707397
TCGA-AA-3980	242	1	242	1	T2	N0	M0	Stage1			YES	Colon Cancer		WITH TUMOR	YES		FEMALE	>=65			3.55464911460876
TCGA-AA-3989	242	2	242	2	T3	N2	M1	Stage4			YES	Colon Cancer		WITH TUMOR	NO		MALE	>=65			3.06235146522522
TCGA-DM-A280	236	2	236	2	T3	N0	M0	Stage2		NO	NO	Colon Cancer			NO	WHITE	FEMALE	>=65	<170	<80	4.97558403015137
TCGA-D5-6898	229	1	229	1	T2	N0	M0	Stage1	=>5	NO	NO	Colon Cancer	NO	TUMOR FREE	NO	WHITE	FEMALE	<65	<170	>=80	5.52414751052856
TCGA-DM-A1DA	228	2	228	2	T3	N2	M0	Stage3				Colon Cancer				WHITE	FEMALE	>=65	<170	<80	5.78500175476074
TCGA-AA-3489	214	2	214	2	T3	N0	M0	Stage2	<5		NO	Colon Cancer		WITH TUMOR			MALE	>=65			9.24630737304688
TCGA-AA-3663	212	1	212	1	T3	N0	M0	Stage2	=>5		NO	Colon Cancer		WITH TUMOR	NO		MALE	<65			3.63380336761475
TCGA-AA-3511	212	1	59	2	T4	N0	M0	Stage2	=>5		NO	Colon Cancer			NO		MALE	<65			4.73637628555298
TCGA-AZ-6599	206	2	206	2	T2	N0		Stage1				Colon Cancer	NO		NO	WHITE	MALE	>=65			1.3741135597229
TCGA-F4-6570	188	2	188	2	T3	N0	M0	Stage2				Colon Cancer	NO	TUMOR FREE	NO	WHITE	FEMALE	>=65	<170	<80	6.71940326690674
TCGA-AA-3662	184	1	184	1	T4	N2	M1	Stage4	=>5		YES	Colon Cancer		WITH TUMOR	NO		FEMALE	>=65			9.02778434753418
TCGA-AA-3681	182	1	182	1	T3	N1	M0	Stage3	<5		YES	Colon Cancer			NO		FEMALE	>=65			5.34552574157715
TCGA-DM-A285	179	2	179	2	T3	N2	M1	Stage4		YES	YES	Colon Cancer				WHITE	FEMALE	>=65	>=170	<80	5.00711250305176
TCGA-AD-6899	176	2	176	2	T4	N2		Stage3	=>5	NO	NO	Colon Cancer		TUMOR FREE	YES	WHITE	MALE	>=65	>=170	<80	7.1676025390625
TCGA-AZ-4614	172	2	172	2	T4	N1	M1	Stage4	=>5			Colon Cancer	NO	WITH TUMOR	YES	WHITE	FEMALE	>=65		<80	6.61798906326294
TCGA-AZ-6605	159	2	159	2	T4	N1	M0	Stage3	<5			Colon Cancer	NO	TUMOR FREE	YES	WHITE	MALE	>=65			8.82455062866211
TCGA-AZ-4616	156	2	156	2	T3	N2	M1	Stage4				Colon Cancer	YES		YES	WHITE	FEMALE	>=65			9.18824672698975
TCGA-AA-A02J	153	2	153	2	T3	N0	M1	Stage4	=>5		NO	Colon Cancer		WITH TUMOR	YES		FEMALE	>=65			2.40475678443909
TCGA-AA-3696	153	2	153	2	T3	N1	M1	Stage4		YES	YES	Colon Cancer		WITH TUMOR	NO		FEMALE	>=65			6.22416543960571
TCGA-AA-3488	153	2	153	2	T3	N2	M1	Stage4			NO	Colon Cancer		WITH TUMOR			MALE	<65			6.78272676467896
TCGA-CM-5862	153	2	31	2	T3	N1	M1	Stage4	=>5	YES	NO	Colon Cancer	NO	WITH TUMOR	YES	WHITE	MALE	>=65	<170	<80	5.77923488616943
TCGA-D5-6537	146	2	123	2	T3	N1		Stage3	<5	YES		Colon Cancer	YES	TUMOR FREE	NO	WHITE	MALE	<65	>=170	>=80	6.37809324264526
TCGA-4N-A93T	146	1	146	1	T4	N1	M0	Stage3	<5	YES	NO	Colon Cancer	NO	WITH TUMOR	NO	NOT_WHITE	MALE	>=65	<170	>=80	2.69458961486816
TCGA-AA-A00N	122	2	122	2	T4	N0	M0	Stage2	=>5		YES	Colon Cancer		WITH TUMOR	NO		MALE	>=65			6.04757928848267
TCGA-AZ-6607	97	2	97	2	T4	N2	M1	Stage4	=>5			Colon Cancer	YES	WITH TUMOR	YES	WHITE	MALE	>=65			18.1754360198975
TCGA-AA-A02E	90	2	90	2	T3	N1	M1	Stage4	=>5		NO	Colon Cancer		WITH TUMOR	YES		FEMALE	>=65			5.99181938171387
TCGA-CK-6748	61	1			T3	N1	M1	Stage4	=>5	NO	NO	Colon Cancer	NO	WITH TUMOR	NO	WHITE	FEMALE	<65			5.02980804443359
TCGA-AA-A02H	61	2	61	2	T3	N2	M1	Stage4	=>5		NO	Colon Cancer		WITH TUMOR	YES		FEMALE	>=65			4.48145580291748
TCGA-AA-3952	61	2	61	2	T3	N2	M0	Stage3			YES	Colon Cancer		WITH TUMOR	YES		MALE	>=65			5.57366847991943
TCGA-AA-3930	61	2	61	2	T3	N2	M1	Stage4			NO	Colon Cancer		WITH TUMOR	YES		MALE	>=65			4.71953964233398
TCGA-AA-3966	61	1			T3	N0	M0	Stage2			YES	Colon Cancer		WITH TUMOR	YES		FEMALE	>=65			7.30534505844116
TCGA-AA-3666	61	2	61	2	T3	N1	M0	Stage3	=>5		NO	Colon Cancer		WITH TUMOR	NO		MALE	>=65			6.39741134643555
TCGA-AZ-6608	59	2	59	2	T2	N1	M0	Stage3	<5			Colon Cancer	NO		YES	WHITE	FEMALE	<65			3.4461624622345
TCGA-5M-AAT4	49	2	49	2	T3	N0	M1	Stage4	=>5	YES	NO	Colon Cancer		WITH TUMOR	YES	NOT_WHITE	MALE	>=65			5.75409412384033
TCGA-F4-6704	47	1			T3	N2		Stage3	=>5	NO	NO	Colon Cancer		TUMOR FREE	NO	NOT_WHITE	MALE	<65	>=170	>=80	7.22490835189819
TCGA-AZ-4323	43	2	43	2	T4	N2	M1	Stage4				Colon Cancer		WITH TUMOR	YES	WHITE	MALE	<65			4.38327598571777
TCGA-AA-3514	31	1			T2	N0	M0	Stage1	<5		YES	Colon Cancer		WITH TUMOR	NO		FEMALE	>=65			1.68639540672302
TCGA-AA-3821	31	1			T2	N0	M0	Stage1	<5		YES	Colon Cancer		WITH TUMOR			FEMALE	>=65			5.4825177192688
TCGA-AA-3494	31	1			T3	N0	M1	Stage4	=>5		NO	Colon Cancer		WITH TUMOR			MALE	<65			6.62570333480835
TCGA-AA-3518	31	1			T3	N0	M0	Stage2	<5		YES	Colon Cancer		WITH TUMOR	NO		FEMALE	>=65			2.33035564422607
TCGA-AA-A01V	31	1			T2	N0	M0	Stage1	<5		NO	Colon Cancer		WITH TUMOR			MALE	<65			1.82476329803467
TCGA-AA-A01Q	31	1			T3	N0	M0	Stage2	<5		NO	Colon Cancer		WITH TUMOR			FEMALE	<65			1.98845160007477
TCGA-AA-3496	31	1			T3	N0	M0	Stage2	<5		NO	Colon Cancer		WITH TUMOR			FEMALE	>=65			5.36702394485474
TCGA-AA-A01S	31	1			T3	N1	M0	Stage3	<5		NO	Colon Cancer		WITH TUMOR			FEMALE	<65			2.40384984016418
TCGA-AA-3856	30	1			T3	N0	M0	Stage2			YES	Colon Cancer		WITH TUMOR	YES		MALE	<65			3.70931529998779
TCGA-AA-3818	30	2	30	2	T3	N0	M0	Stage2	<5		NO	Colon Cancer		WITH TUMOR	NO		FEMALE	>=65			5.70757055282593
TCGA-AA-A00R	30	1			T2	N0	M0	Stage1	<5		YES	Colon Cancer		WITH TUMOR	NO		FEMALE	<65			7.18557357788086
TCGA-AA-3543	30	1			T2	N0	M0	Stage1	<5		YES	Colon Cancer		WITH TUMOR	NO		MALE	>=65			3.78641986846924
TCGA-DY-A1DE	3932	1	3316	2	T3	N0	M0	Stage2			NO	Rectal Cancer			NO	WHITE	FEMALE	<65	<170	<80	6.52714252471924
TCGA-DY-A0XA	3846	1	3846	1	T3	N0	M0	Stage2			NO	Rectal Cancer			NO	WHITE	FEMALE	<65	<170	<80	3.66049528121948
TCGA-AG-A036	3562	1	3562	1	T3	N2	M0	Stage3	<5		NO	Rectal Cancer		WITH TUMOR			MALE	>=65			5.2158088684082
TCGA-AF-A56K	2635	1	2635	1	T3	N0	M0	Stage2	<5	NO	NO	Rectal Cancer		TUMOR FREE	NO	NOT_WHITE	MALE	<65	>=170	>=80	7.21810626983643
TCGA-CL-5917	2376	1	2376	1	T3	N2		Stage3	<5	YES	YES	Rectal Cancer	YES	TUMOR FREE	YES	WHITE	FEMALE	>=65			6.04173803329468
TCGA-AF-A56L	2007	1	2007	1	T3	N2	M0	Stage3	<5	NO	NO	Rectal Cancer		TUMOR FREE	NO	NOT_WHITE	FEMALE	<65	<170	<80	5.78349113464355
TCGA-AG-A02N	1885	1			T3	N0	M0	Stage2	<5		NO	Rectal Cancer		WITH TUMOR			MALE	>=65			2.98448610305786
TCGA-DY-A1DD	1741	2	1741	2	T3	N1	M0	Stage3				Rectal Cancer				WHITE	FEMALE	>=65	<170	<80	4.21676683425903
TCGA-G5-6235	1696	1	1042	2	T3	N1		Stage3	<5	NO	NO	Rectal Cancer	NO	WITH TUMOR	NO	WHITE	MALE	>=65	<170	<80	3.3132050037384
TCGA-DC-6157	1581	1	1581	1	T2	N0	M0	Stage1	<5	NO	NO	Rectal Cancer	NO	TUMOR FREE	NO	NOT_WHITE	MALE	<65	>=170	>=80	4.8018159866333
TCGA-AG-A023	1581	2	822	2	T4	N2	M1	Stage4	<5		NO	Rectal Cancer		WITH TUMOR	YES		FEMALE	<65			4.96539258956909
TCGA-DY-A1DG	1566	2	592	2	T3	N1	M1	Stage4		YES	NO	Rectal Cancer				WHITE	MALE	>=65	>=170	>=80	3.57180213928223
TCGA-AG-3598	1522	1	1522	1	T3	N0	M0	Stage2	<5		NO	Rectal Cancer		WITH TUMOR	NO		MALE	>=65			8.97898960113525
TCGA-AG-A025	1520	1			T1	N0	M0	Stage1	<5		NO	Rectal Cancer		WITH TUMOR			FEMALE	<65			2.35078120231628
TCGA-F5-6465	1506	1	1506	1	T3	N0	M0	Stage2		NO		Rectal Cancer	NO	TUMOR FREE	NO	WHITE	FEMALE	<65	>=170	<80	6.4853835105896
TCGA-CI-6624	1466	1			T2	N0	M0	Stage1	=>5			Rectal Cancer	NO		NO	WHITE	FEMALE	<65			4.48146677017212
TCGA-AG-3898	1461	1	1461	1	T3	N0	M0	Stage2	<5		YES	Rectal Cancer		WITH TUMOR	NO		MALE	<65			7.64444828033447
TCGA-CI-6623	1443	1			T1	N0	M0	Stage1	=>5			Rectal Cancer	NO	TUMOR FREE	NO	WHITE	MALE	<65			4.59094190597534
TCGA-G5-6572	1432	2	1432	2					<5	NO	NO	Rectal Cancer	NO	TUMOR FREE	NO	WHITE	MALE	<65	>=170	>=80	5.50072479248047
TCGA-AF-2687	1427	1	1267	2	T3	N2	M0	Stage3	=>5	NO	NO	Rectal Cancer		TUMOR FREE	NO	WHITE	MALE	<65	<170	<80	13.4481706619263
TCGA-AG-3587	1400	1	1216	2	T2	N0	M0	Stage1	<5		NO	Rectal Cancer		WITH TUMOR	NO		MALE	>=65			5.30308532714844
TCGA-AG-4022	1400	1	1400	1	T3	N0	M0	Stage2	<5		NO	Rectal Cancer		WITH TUMOR	YES		FEMALE	<65			6.24487924575806
TCGA-CI-6622	1362	1			T4	N0	M0	Stage2				Rectal Cancer	YES	TUMOR FREE	YES	WHITE	MALE	>=65			4.56910991668701
TCGA-DC-6160	1339	1	1339	1	T2	N0	M0	Stage1	=>5	YES	NO	Rectal Cancer	YES	TUMOR FREE	YES	WHITE	MALE	>=65	>=170	>=80	6.01574563980103
TCGA-AH-6643	1314	2	1026	2	T3	N2	M0	Stage3		NO	NO	Rectal Cancer	NO	TUMOR FREE	NO	WHITE	MALE	<65	>=170	>=80	6.81748676300049
TCGA-AF-2691	1309	1	1309	1	T1	N0	M0	Stage1	<5	NO	NO	Rectal Cancer		TUMOR FREE	NO	WHITE	FEMALE	<65	<170	<80	3.43897390365601
TCGA-F5-6571	1288	1	122	2	T3	N0	M0	Stage2		NO	NO	Rectal Cancer	NO	TUMOR FREE	NO	WHITE	FEMALE	<65	<170	>=80	4.97199869155884
TCGA-DY-A1DC	1258	2	630	2	T3	N0	M0	Stage2				Rectal Cancer			NO	WHITE	FEMALE	>=65		<80	6.46454191207886
TCGA-AG-A02X	1247	1			T2	N0	M0	Stage1	=>5		NO	Rectal Cancer		WITH TUMOR	YES		MALE	>=65			2.39733505249023
TCGA-AG-A02G	1185	2	578	2	T2	N1	M1	Stage4	<5		NO	Rectal Cancer		WITH TUMOR	YES		MALE	>=65			1.67157888412476
TCGA-AH-6544	1173	1	1173	1	T3	N1	M1		=>5		YES	Rectal Cancer		WITH TUMOR		WHITE	MALE	<65	>=170	>=80	4.60424757003784
TCGA-F5-6861	1160	1	1160	1	T3	N0	M0	Stage2		NO	NO	Rectal Cancer	NO	TUMOR FREE	NO	WHITE	FEMALE	<65	<170	<80	7.53184413909912
TCGA-AG-A032	1157	1	792	2	T3	N1	M0	Stage3	=>5		NO	Rectal Cancer		WITH TUMOR	YES		MALE	>=65			3.18339586257935
TCGA-AF-2693	1155	1	1155	1	T2	N0		Stage1	<5	NO	NO	Rectal Cancer		TUMOR FREE	NO	WHITE	MALE	>=65	>=170	>=80	3.76548171043396
TCGA-AF-3911	1148	1	695	2	T3	N2		Stage3	<5	YES		Rectal Cancer		TUMOR FREE	NO	WHITE	MALE	<65	>=170	>=80	7.58449840545654
TCGA-F5-6814	1131	1	1131	1	T3	N0	M0	Stage2		NO	NO	Rectal Cancer	NO	TUMOR FREE	NO	WHITE	MALE	<65	>=170	<80	6.40861463546753
TCGA-AG-3731	1126	1	1126	1	T3	N1	M1	Stage4	=>5		YES	Rectal Cancer		WITH TUMOR			MALE	>=65			7.58294486999512
TCGA-AG-A011	1126	1	1126	1	T3	N0	M0	Stage2			NO	Rectal Cancer		WITH TUMOR	NO		MALE	>=65			2.09121060371399
TCGA-AG-3887	1124	1	1064	2	T3	N0	M0	Stage2			YES	Rectal Cancer		WITH TUMOR	YES		MALE	>=65			5.11565685272217
TCGA-F5-6812	1110	1	1110	1	T3	N0	M0	Stage2		NO	NO	Rectal Cancer	NO	TUMOR FREE	NO	WHITE	MALE	>=65	>=170	>=80	5.11379814147949
TCGA-AG-A015	1096	1	518	2	T1	N0	M0	Stage1			YES	Rectal Cancer		WITH TUMOR	NO		FEMALE	<65			2.3552577495575
TCGA-AG-3582	1096	2	1096	2	T3	N1	M1	Stage4	=>5		NO	Rectal Cancer		WITH TUMOR	NO		MALE	>=65			4.35436010360718
TCGA-AG-4001	1096	1	1096	1	T3	N0	M0	Stage2			NO	Rectal Cancer		WITH TUMOR	NO		FEMALE	>=65			5.12008142471313
TCGA-AG-3893	1065	1	1065	1	T3	N1	M0	Stage3			NO	Rectal Cancer		WITH TUMOR			MALE	>=65			3.2743353843689
TCGA-AF-3400	1049	1	1049	1	T3	N0	M0	Stage2	<5	YES	NO	Rectal Cancer		TUMOR FREE	NO	WHITE	MALE	<65	>=170	>=80	17.1553058624268
TCGA-AG-3592	1035	1	1035	1	T3	N0	M0	Stage2	<5		YES	Rectal Cancer		WITH TUMOR	NO		MALE	>=65			5.00470399856567
TCGA-AG-3593	1035	1	1035	1	T3	N0	M0	Stage2	=>5		NO	Rectal Cancer		WITH TUMOR	NO		FEMALE	>=65			5.48293828964233
TCGA-AG-3591	1035	1	1035	1	T3	N0	M0	Stage2	=>5		YES	Rectal Cancer		WITH TUMOR	NO		FEMALE	>=65			6.66787719726562
TCGA-CI-6620	1009	1	90	2	T3	N1	M1	Stage4				Rectal Cancer		WITH TUMOR		WHITE	FEMALE	<65			5.48908948898315
TCGA-AG-3732	1003	1	1003	1	T2	N0	M0	Stage1	<5		NO	Rectal Cancer		WITH TUMOR	NO		FEMALE	>=65			1.2796219587326
TCGA-DY-A1H8	992	2	992	2	T2	N1	M0	Stage3				Rectal Cancer				WHITE	FEMALE	>=65	<170	<80	2.84314203262329
TCGA-F5-6811	979	1	979	1	T3	N0	M0	Stage2			NO	Rectal Cancer		TUMOR FREE	NO	WHITE	FEMALE	>=65	<170	>=80	6.54736375808716
TCGA-AG-3578	974	1	974	1	T3	N0	M0	Stage2	<5		YES	Rectal Cancer		WITH TUMOR	NO		FEMALE	>=65			4.33951330184937
TCGA-AG-3902	974	1	974	1	T3	N0	M0	Stage2	=>5		YES	Rectal Cancer		WITH TUMOR	NO		MALE	<65			7.11397171020508
TCGA-DC-5869	943	1	943	1	T3	N1	M0	Stage3	<5	NO	NO	Rectal Cancer	NO	TUMOR FREE	NO	NOT_WHITE	FEMALE	<65	>=170	<80	10.3776969909668
TCGA-AG-A01N	943	1	943	1	T2	N0	M1	Stage4			YES	Rectal Cancer		WITH TUMOR	NO		FEMALE	>=65			4.81979751586914
TCGA-DC-6156	943	1	30	2	T4	N2	M1	Stage4	=>5	NO	NO	Rectal Cancer	YES		YES	WHITE	MALE	<65	>=170	>=80	10.5543746948242
TCGA-AG-3728	912	1			T3	N1	M0	Stage3	<5		YES	Rectal Cancer		WITH TUMOR	NO		MALE	>=65			3.38941478729248
TCGA-AF-4110	912	1	912	1	T4	N2		Stage4	=>5	YES	NO	Rectal Cancer		TUMOR FREE	YES	WHITE	MALE	>=65	>=170	>=80	5.70261335372925
TCGA-F5-6702	869	2	368	2	T3	N1	M1	Stage4		NO		Rectal Cancer	NO	WITH TUMOR	NO	WHITE	MALE	>=65	>=170	<80	9.12015533447266
TCGA-AG-3999	853	1	791	2	T3	N2	M0	Stage3	=>5	NO	NO	Rectal Cancer		WITH TUMOR	YES		FEMALE	<65			6.09118843078613
TCGA-AH-6644	838	1	838	1	T3					NO	YES	Rectal Cancer		TUMOR FREE	NO	WHITE	MALE	>=65			7.38056087493896
TCGA-G5-6641	804	1	804	1	T1	N1		Stage3		NO	NO	Rectal Cancer	NO	TUMOR FREE	NO	WHITE	MALE	>=65	>=170	>=80	1.8024377822876
TCGA-AH-6897	804	1	804	1	T2	N0	M0	Stage1	<5	NO	NO	Rectal Cancer	NO	TUMOR FREE	NO	WHITE	MALE	<65	>=170	>=80	3.98209953308105
TCGA-DC-5337	792	1	792	1	T1	N0	M0	Stage1	<5	NO	NO	Rectal Cancer	NO	TUMOR FREE	NO	WHITE	MALE	>=65	<170	<80	6.67511034011841
TCGA-DC-6681	790	1	790	1	T3	N2	M1	Stage4	=>5	NO	NO	Rectal Cancer	YES	TUMOR FREE	YES	WHITE	FEMALE	>=65	<170	<80	5.27234840393066
TCGA-AG-A00H	790	1	790	2	T3	N0	M0	Stage2	<5		NO	Rectal Cancer		WITH TUMOR	NO		MALE	>=65			5.88387441635132
TCGA-DC-4749	762	1	762	1	T2	N0	M0	Stage1	<5	NO	NO	Rectal Cancer	NO	TUMOR FREE	YES	WHITE	MALE	<65	>=170	>=80	4.34241914749146
TCGA-DC-6683	762	1	762	1	T3	N1	M0	Stage3	=>5	NO	NO	Rectal Cancer	YES	TUMOR FREE	YES	WHITE	MALE	<65	>=170	>=80	3.69427418708801
TCGA-DC-6682	762	1	762	1	T3	N0	M0	Stage2	=>5	NO	NO	Rectal Cancer	NO	TUMOR FREE	NO	WHITE	MALE	<65	>=170	>=80	4.90739965438843
TCGA-AG-3901	761	1			T3	N1	M0	Stage3	<5		NO	Rectal Cancer		WITH TUMOR	NO		FEMALE	>=65			8.1499719619751
TCGA-AF-6672	748	1	279	2	T4	N2		Stage4	=>5	NO	YES	Rectal Cancer		TUMOR FREE	NO	WHITE	MALE	<65	>=170	>=80	3.2125723361969
TCGA-AF-6136	741	1	199	2	T3	N1		Stage3	=>5	NO	NO	Rectal Cancer		WITH TUMOR	YES	WHITE	FEMALE	>=65	<170	<80	6.85131025314331
TCGA-DY-A1DF	734	2	734	2	T3	N2	M0	Stage3				Rectal Cancer				WHITE	FEMALE	>=65	<170	<80	2.69056487083435
TCGA-AG-3584	730	2	730	2	T3	N2	M1	Stage4	=>5		NO	Rectal Cancer		WITH TUMOR	YES		MALE	<65			3.88623666763306
TCGA-AG-A00Y	700	1	123	2	T3	N0	M0	Stage2	<5		YES	Rectal Cancer		WITH TUMOR	NO		MALE	>=65			2.60279560089111
TCGA-BM-6198	646	1	646	1	T3	N1		Stage3	=>5	NO	NO	Rectal Cancer	NO		NO	WHITE	MALE	>=65		>=80	5.05748414993286
TCGA-DC-4745	639	1	639	1	T3	N1	M0	Stage3	<5	NO	YES	Rectal Cancer	NO		NO	WHITE	FEMALE	<65	<170	>=80	9.85433578491211
TCGA-AG-A002	638	1	638	1	T2	N0	M0	Stage1			NO	Rectal Cancer		WITH TUMOR			MALE	<65			8.66817092895508
TCGA-EI-6508	636	1	636	1	T3	N1	M0	Stage3	<5	NO		Rectal Cancer	YES	TUMOR FREE	NO	WHITE	FEMALE	<65	<170	<80	3.85038447380066
TCGA-EI-6506	625	1	625	1	T3	N0	M0	Stage2	<5	NO	NO	Rectal Cancer	YES	TUMOR FREE	NO	WHITE	FEMALE	>=65	<170	<80	4.65744733810425
TCGA-AG-3583	610	2	610	2	T3	N2	M1	Stage4	=>5		NO	Rectal Cancer		WITH TUMOR	NO		MALE	>=65			4.93553018569946
TCGA-AF-6655	609	1	609	1	T2	N1	M0	Stage3	<5	NO	YES	Rectal Cancer		TUMOR FREE	NO	WHITE	MALE	>=65	>=170	<80	8.41586685180664
TCGA-AG-3882	608	1	608	1	T2	N0	M0	Stage1	<5		NO	Rectal Cancer		WITH TUMOR	YES		FEMALE	>=65			2.82345199584961
TCGA-AG-3909	608	1	608	1	T3	N1	M0	Stage3		NO	NO	Rectal Cancer		WITH TUMOR	NO		FEMALE	>=65			3.70975136756897
TCGA-AG-3609	608	1	608	1	T3	N2	M0	Stage3			NO	Rectal Cancer		WITH TUMOR	NO		FEMALE	>=65			10.4917669296265
TCGA-AG-3612	608	1	608	1	T3	N1	M0	Stage3			NO	Rectal Cancer		WITH TUMOR	NO		FEMALE	<65			5.62447786331177
TCGA-EI-6507	607	1	607	1	T3	N0	M0	Stage2	=>5	NO	NO	Rectal Cancer	NO	TUMOR FREE	NO	WHITE	MALE	<65	>=170	<80	6.53050088882446
TCGA-F5-6813	598	2	65	2	T4	N2	M0	Stage3		NO	NO	Rectal Cancer	NO		NO	WHITE	MALE	>=65	>=170	>=80	5.46650362014771
TCGA-AH-6903	592	1	592	1	T3	N1	M0	Stage3	<5	NO	NO	Rectal Cancer	NO	TUMOR FREE	NO	WHITE	MALE	<65	>=170	<80	4.41018009185791
TCGA-AG-3881	579	1	579	1	T3	N0	M0	Stage2	=>5		NO	Rectal Cancer		WITH TUMOR	YES		FEMALE	>=65			5.57923269271851
TCGA-G5-6233	556	2	92	2	T3	N2	M0		<5	NO	NO	Rectal Cancer	YES	WITH TUMOR	YES	WHITE	MALE	>=65	>=170	>=80	7.64139461517334
TCGA-EI-6510	556	1	556	1	T2	N0			=>5	NO		Rectal Cancer	YES	TUMOR FREE	NO	WHITE	FEMALE	>=65	<170	<80	2.19872283935547
TCGA-AG-3885	546	1	546	1	T3	N1	M0	Stage3			NO	Rectal Cancer		WITH TUMOR	YES		FEMALE	>=65			2.42506194114685
TCGA-EI-6512	538	1	538	1	T3	N1	M0	Stage3	<5	NO	NO	Rectal Cancer	NO	TUMOR FREE	NO	WHITE	FEMALE	<65	>=170	<80	3.86197590827942
TCGA-AH-6549	532	1	532	1	T3				<5	YES	YES	Rectal Cancer				WHITE	MALE	>=65			4.84315061569214
TCGA-EI-6917	531	1	531	1	T3	N1	M0	Stage3	<5	NO	NO	Rectal Cancer	NO	TUMOR FREE	NO	WHITE	MALE	<65	>=170	>=80	5.51066589355469
TCGA-AF-2690	524	2	524	2	T3	N2	M0	Stage3	<5	NO	NO	Rectal Cancer		TUMOR FREE	YES	WHITE	FEMALE	>=65	<170	<80	7.54997825622559
TCGA-AG-4008	518	1	518	1	T3	N0	M0	Stage2			NO	Rectal Cancer		WITH TUMOR	YES		MALE	<65			6.11365938186646
TCGA-AG-3890	518	1	518	1	T2	N0	M0	Stage1			YES	Rectal Cancer		WITH TUMOR	YES		MALE	<65			2.94922876358032
TCGA-EI-6509	517	1	90	2	T3	N2	M0	Stage3	<5	NO	NO	Rectal Cancer	NO	TUMOR FREE	NO	WHITE	MALE	<65	>=170	>=80	3.96387934684753
TCGA-AF-5654	512	2	512	2	T2	N0	M0	Stage1		NO	NO	Rectal Cancer		TUMOR FREE	NO	WHITE	FEMALE	>=65	<170	>=80	4.33728981018066
TCGA-EI-6881	499	1	499	1	T3	N1	M0	Stage3	=>5	NO	NO	Rectal Cancer	NO	TUMOR FREE	NO	WHITE	MALE	<65	>=170	>=80	7.05105066299438
TCGA-EI-6513	497	1	497	1	T3	N1	M0	Stage3	<5	YES	NO	Rectal Cancer	NO	TUMOR FREE	NO	WHITE	MALE	<65	>=170	<80	5.89722108840942
TCGA-EI-6514	496	1	496	1	T3	N0	M0	Stage2	=>5	NO	NO	Rectal Cancer	NO	TUMOR FREE	NO	WHITE	FEMALE	<65			2.55601286888123
TCGA-AG-3608	485	1	485	1	T3	N0	M0	Stage2			YES	Rectal Cancer		WITH TUMOR	NO		FEMALE	>=65			4.87853050231934
TCGA-AG-A014	485	1			T2	N0	M0	Stage1			NO	Rectal Cancer		WITH TUMOR	NO		MALE	>=65			3.02250742912292
TCGA-EI-6511	482	1	482	1	T3	N1	M0	Stage3	=>5	YES	NO	Rectal Cancer	YES	TUMOR FREE	NO	WHITE	MALE	<65	<170	<80	4.25284147262573
TCGA-AG-4005	427	1	427	1	T3	N2	M1	Stage4	=>5		NO	Rectal Cancer		WITH TUMOR	YES		MALE	<65			6.9708571434021
TCGA-AG-3894	426	1	426	1	T3	N0	M0	Stage2			YES	Rectal Cancer		WITH TUMOR	YES		MALE	>=65			3.29415893554688
TCGA-CL-4957	425	1	425	1	T3	N1	M0					Rectal Cancer					FEMALE	>=65			5.92115211486816
TCGA-DC-6155	425	1	425	1	T2	N1	M0	Stage3	<5	NO	NO	Rectal Cancer	NO	TUMOR FREE	YES	WHITE	FEMALE	<65	<170	<80	16.2725219726562
TCGA-AG-A008	424	1	424	1	T2	N0	M0	Stage1			YES	Rectal Cancer		WITH TUMOR	NO		FEMALE	<65			3.44067931175232
TCGA-AG-3611	424	1	424	1	T3	N0	M0	Stage2			YES	Rectal Cancer		WITH TUMOR	NO		MALE	>=65			3.02475214004517
TCGA-CI-6621	419	1			T3	N1		Stage3				Rectal Cancer				WHITE	MALE	<65			6.79905366897583
TCGA-EI-6885	415	1	295	2	T3	N1	M1	Stage4	=>5	NO	NO	Rectal Cancer	YES	WITH TUMOR	NO	WHITE	FEMALE	<65	<170	<80	6.08734703063965
TCGA-AF-2692	412	1	327	2	T3	N0	M0	Stage2	=>5	YES	NO	Rectal Cancer		WITH TUMOR	NO	WHITE	FEMALE	<65	>=170	<80	5.08229732513428
TCGA-AG-3892	396	1	396	1	T1	N0	M0	Stage1			NO	Rectal Cancer		WITH TUMOR			FEMALE	<65			5.99135780334473
TCGA-DT-5265	384	1	384	1	T3	N0	M0	Stage2				Rectal Cancer		TUMOR FREE		NOT_WHITE	MALE	<65			10.1518754959106
TCGA-F5-6864	379	1			T3	N2	M0	Stage3				Rectal Cancer	NO	TUMOR FREE	NO	WHITE	FEMALE	>=65	<170	<80	6.44633531570435
TCGA-AG-3599	366	1	366	1	T2	N0	M0	Stage1	<5		NO	Rectal Cancer		WITH TUMOR	NO		MALE	>=65			3.73213267326355
TCGA-DC-6154	365	1	365	1	T4	N2	M1	Stage4	=>5	NO	NO	Rectal Cancer	YES	TUMOR FREE	YES	WHITE	FEMALE	<65	<170	<80	4.45575094223022
TCGA-AG-3575	365	1	365	1	T3	N0	M0	Stage2	<5		NO	Rectal Cancer			NO		MALE	<65			38.2947540283203
TCGA-EI-7002	364	1	364	1	T3	N2	M1	Stage4	=>5	NO	NO	Rectal Cancer		WITH TUMOR	NO	WHITE	MALE	<65	>=170	>=80	4.85718727111816
TCGA-F5-6863	361	2	191	2	T4	N1	M0	Stage3		NO	NO	Rectal Cancer	NO		NO	WHITE	FEMALE	>=65	<170	<80	11.2929220199585
TCGA-AF-A56N	360	1	360	1	T3	N0	M0	Stage2	=>5	NO	NO	Rectal Cancer		TUMOR FREE	NO	NOT_WHITE	FEMALE	<65	<170	<80	7.15963459014893
TCGA-EI-6883	350	1	350	1	T3	N0	M0	Stage2	<5	NO	NO	Rectal Cancer	NO	TUMOR FREE	NO	WHITE	MALE	<65	>=170	<80	3.82469820976257
TCGA-DC-6158	334	2	334	2	T2	N0	M0	Stage1	<5	NO	NO	Rectal Cancer	YES	TUMOR FREE	YES	WHITE	MALE	>=65	<170	<80	9.03183555603027
TCGA-EI-6884	328	1	328	1	T3	N1	M0	Stage3	=>5	NO	NO	Rectal Cancer	NO	TUMOR FREE	NO	WHITE	MALE	>=65	<170	<80	6.30800247192383
TCGA-AF-3913	316	2	316	2	T3	N1	M1	Stage4	=>5	YES	NO	Rectal Cancer		WITH TUMOR	NO	NOT_WHITE	MALE	<65	>=170	>=80	8.6825590133667
TCGA-F5-6464	303	2	303	2	T4	N2	M0	Stage3		NO	NO	Rectal Cancer	NO		NO	WHITE	FEMALE	>=65	<170	<80	11.2536315917969
TCGA-AG-A016	276	1	276	1	T3	N2	M1	Stage4			NO	Rectal Cancer		WITH TUMOR	NO		MALE	<65			2.43733286857605
TCGA-EI-6882	262	1	262	1	T3	N0	M0	Stage2	<5	NO	NO	Rectal Cancer	NO	TUMOR FREE	NO	WHITE	MALE	<65	>=170	>=80	3.96844172477722
TCGA-EI-7004	257	1	257	1	T4	N2	M0		<5	NO	NO	Rectal Cancer	NO	TUMOR FREE	NO	WHITE	FEMALE	<65	>=170	>=80	14.6287212371826
TCGA-AG-3580	244	1	244	1	T1	N0	M0	Stage1	<5		YES	Rectal Cancer		WITH TUMOR	NO		MALE	>=65			4.15960311889648
TCGA-AG-3726	243	1	243	1	T2	N0	M0	Stage1	<5		NO	Rectal Cancer			NO		FEMALE	<65			2.20102882385254
TCGA-AG-3581	215	1	215	1	T2	N0	M0	Stage1	<5		NO	Rectal Cancer		WITH TUMOR	NO		MALE	<65			3.57201075553894
TCGA-AG-3600	184	1	184	1	T3	N2	M0	Stage3	=>5		YES	Rectal Cancer		WITH TUMOR	NO		MALE	<65			5.36723470687866
TCGA-CI-6619	184	1			T3	N1	M1	Stage4	=>5			Rectal Cancer				WHITE	MALE	<65			7.54304361343384
TCGA-AG-A00C	183	1	183	1	T3	N1	M0	Stage3	<5		NO	Rectal Cancer		WITH TUMOR	NO		FEMALE	<65			3.34057521820068
TCGA-EF-5831	127	1	127	1	T3	N0	M0	Stage2				Rectal Cancer		TUMOR FREE		WHITE	MALE	>=65	<170	<80	6.38278007507324
TCGA-AG-4021	121	2	121	2	T3	N2	M1	Stage4	=>5		YES	Rectal Cancer		WITH TUMOR	YES		FEMALE	>=65			7.96302604675293
TCGA-EF-5830	106	1	106	1	T4	N0	M0	Stage2		NO	NO	Rectal Cancer	NO	TUMOR FREE	NO	WHITE	MALE	<65	>=170	>=80	2.02029943466187
TCGA-AG-3574	91	2	91	2	T3	N0	M0	Stage2	<5	NO	YES	Rectal Cancer		WITH TUMOR	NO		FEMALE	>=65			4.67869520187378
TCGA-AH-6547	76	2	76	2	T3	N0				YES	YES	Rectal Cancer		TUMOR FREE	NO	WHITE	FEMALE	>=65			3.60754776000977
TCGA-AG-3594	61	2	61	2	T3	N0	M0	Stage2	<5		YES	Rectal Cancer		WITH TUMOR	NO		MALE	>=65			5.96788167953491
TCGA-AG-A026	59	2	59	2	T4	N0	M0	Stage2	=>5		NO	Rectal Cancer		WITH TUMOR	YES		MALE	>=65			2.4451847076416
TCGA-AG-3896	31	1			T2	N0	M0	Stage1			NO	Rectal Cancer		WITH TUMOR	YES		FEMALE	>=65			5.31038475036621
TCGA-AG-3883	31	1			T2	N0	M0	Stage1	<5		NO	Rectal Cancer		WITH TUMOR	YES		MALE	>=65			7.00933027267456
TCGA-AG-A020	31	1			T3	N1	M0	Stage3	<5		NO	Rectal Cancer		WITH TUMOR			FEMALE	<65			3.04909253120422
TCGA-AG-3586	31	1			T3	N2	M0	Stage3	<5		NO	Rectal Cancer		WITH TUMOR	NO		FEMALE	>=65			2.53922247886658
TCGA-AG-4007	31	1			T4	N2	M1	Stage4	<5		NO	Rectal Cancer		WITH TUMOR	NO		MALE	>=65			4.96146106719971
TCGA-AG-A01J	31	1			T3	N0	M0	Stage2			NO	Rectal Cancer		WITH TUMOR	NO		FEMALE	<65			2.10327434539795
TCGA-AG-3727	30	1			T3	N1	M0	Stage3	<5		NO	Rectal Cancer		WITH TUMOR	NO		FEMALE	>=65			1.17193341255188
TCGA-AG-3742	30	1			T1	N0	M0	Stage1	=>5		NO	Rectal Cancer		WITH TUMOR			FEMALE	>=65			6.81142139434814
TCGA-AG-3605	30	1			T3	N1	M1	Stage4	=>5		NO	Rectal Cancer		WITH TUMOR	YES		FEMALE	>=65			4.13012504577637
TCGA-AG-3878	30	1			T2	N0	M0	Stage1	<5		YES	Rectal Cancer		WITH TUMOR	NO		MALE	<65			3.14694881439209
