# Supplementary material for: LncRNA MIR4435-2HG predicts poor prognosis in patients with colorectal cancer
Source: PeerJ. 2019 Apr 2;7:e6683. doi: 10.7717/peerj.6683 (PMC6450379; doi:10.7717/peerj.6683)
Supplement: Supplemental Information 3 [file peerj-07-6683-s003.csv]

GEO_Acession	Expression of MIR4435-2HG(225799_at)	Expression levels of MIR4435-2HG(225799_at)	OS_Event	OS_Time
GSM734111	9.330790689	low	0	52.86
GSM734112	9.408335541	low	1	54.9
GSM734113	10.13817799	high	0	74.07
GSM734114	10.73912263	high	0	59.34
GSM734115	9.488591888	low	0	32.67
GSM734116	10.13047483	high	1	38.72
GSM734117	9.651231768	low	0	42.27
GSM734118	10.56670876	high	1	8.94
GSM734119	9.921412628	high	1	5.12
GSM734120	10.01918052	high	0	47.86
GSM734121	9.55289203	low	0	78.87
GSM734122	10.58481412	high	0	105.17
GSM734123	10.68590665	high	1	47.8
GSM734124	10.29845598	high	1	6.11
GSM734125	9.440405106	low	1	20.44
GSM734126	10.01084694	high	0	85.61
GSM734127	10.32106681	high	1	59.07
GSM734128	10.141829	high	1	85.93
GSM734129	10.95516773	high	1	19.03
GSM734130	10.90094283	high	1	4.96
GSM734131	10.36287604	high	1	5.72
GSM734132	10.16489903	high	0	95.07
GSM734133	9.490983081	low	1	28.89
GSM734134	9.966119437	high	1	18.54
GSM734135	9.137411291	low	1	34.02
GSM734136	10.09334397	high	1	1.44
GSM734137	9.757381312	low	0	31.85
GSM734138	8.333057472	low	0	60.75
GSM734139	10.43559708	high	1	15.25
GSM734140	10.7077057	high	1	14.56
GSM734141	10.16516121	high	1	9.96
GSM734142	9.121454953	low	0	22.35
GSM734143	10.17358683	high	1	52.5
GSM734144	9.292666404	low	0	88.99
GSM734145	10.79957814	high	0	55.33
GSM734146	10.30997961	high	1	37.31
GSM734147	10.05878246	high	0	63.25
GSM734148	11.05775725	high	0	61.57
GSM734149	10.59096747	high	0	34.09
GSM734150	9.322382627	low	0	59.96
GSM734151	9.89745694	low	0	58.45
GSM734152	10.51837049	high	0	37.67
GSM734153	9.531875225	low	0	120.62
GSM734154	9.951838641	high	0	25.24
GSM734155	9.713954947	low	0	44.97
GSM734156	10.72772738	high	0	35.9
GSM734157	9.504515593	low	0	26.66
GSM734158	9.56002098	low	0	83.99
GSM734159	10.13641344	high	0	15.05
GSM734160	10.85479847	high	1	27.15
GSM734161	9.855974457	low	0	52.24
GSM734162	10.222778	high	0	67.82
GSM734163	10.21925079	high	0	55.13
GSM734164	9.083394066	low	0	36.59
GSM734165	10.12166903	high	1	65.88
GSM734166	9.421266145	low	0	59.53
GSM734167	10.15545345	high	0	3.64
GSM734168	9.763437594	low	0	99.51
GSM734169	10.64559302	high	0	58.45
GSM734170	10.38560225	high	0	52.14
GSM734171	9.332520298	low	0	102.44
GSM734172	9.369244391	low	0	49.87
GSM734173	10.16355909	high	1	15.28
GSM734174	10.51414046	high	0	54.54
GSM734175	9.580153467	low	1	11.76
