# Supplementary material for: LncRNA MIR4435-2HG predicts poor prognosis in patients with colorectal cancer
Source: PeerJ. 2019 Apr 2;7:e6683. doi: 10.7717/peerj.6683 (PMC6450379; doi:10.7717/peerj.6683)
Supplement: Supplemental Information 4 [file peerj-07-6683-s004.csv]

GEO_Acession	MIR4435-2HG(225799_at)	Expression levels of MIR4435-2HG(225799_at)	DFS_Event	DFS_Time
GSM2440378	1346.8	low	0	2101
GSM2440379	1451.74	low	0	1838
GSM2440380	1956.18	low	0	209
GSM2440381	1567.58	low	0	2239
GSM2440382	860.287	low	0	2239
GSM2440383	2742.86	high	0	4191
GSM2440384	2728.96	high	0	2258
GSM2440385	1099.12	low	0	3098
GSM2440386	3129.57	high	0	2563
GSM2440387	2174.65	high	0	3031
GSM2440388	2032.12	high	1	175
GSM2440389	981.088	low	0	1913
GSM2440390	1742.34	low	0	3579
GSM2440391	1822.05	low	0	1841
GSM2440392	1875.4	low	0	1841
GSM2440393	1665.04	low	0	988
GSM2440394	1609.66	low	1	193
GSM2440395	2155.9	high	0	1830
GSM2440396	1160.41	low	0	2945
GSM2440397	1569.79	low	0	2090
GSM2440398	1179.15	low	0	4017
GSM2440399	1131.5	low	0	18
GSM2440400	1458.6	low	0	3814
GSM2440401	1808.92	low	0	3932
GSM2440402	2129.86	high	0	2037
GSM2440403	1151.86	low	0	2885
GSM2440404	1862.22	low	0	1455
GSM2440405	2002.84	low	0	2877
GSM2440406	1443.17	low	0	1854
GSM2440407	1659.4	low	0	2017
GSM2440408	2283.18	high	0	1834
GSM2440409	2642.05	high	0	2835
GSM2440410	1958.35	low	0	2833
GSM2440411	1819.01	low	0	2833
GSM2440412	1216.2	low	1	253
GSM2440413	1390.47	low	0	3969
GSM2440414	1935.93	low	0	2841
GSM2440415	1504.76	low	0	2825
GSM2440416	1296	low	0	1465
GSM2440417	1797.24	low	0	1989
GSM2440418	1746.59	low	0	3955
GSM2440419	1622.49	low	0	1863
GSM2440420	1334.82	low	0	2775
GSM2440421	2321.47	high	1	192
GSM2440422	1307.73	low	0	1848
GSM2440423	2037.47	high	0	1836
GSM2440424	1808.47	low	0	1890
GSM2440425	1748.94	low	0	1290
GSM2440426	1745.89	low	0	1950
GSM2440427	1368.78	low	0	1072
GSM2440428	1619.43	low	0	2867
GSM2440429	1941.3	low	0	2957
GSM2440430	2451.8	high	0	3749
GSM2440431	2220.31	high	1	1053
GSM2440432	1438.81	low	0	2670
GSM2440433	5111.35	high	0	2164
GSM2440434	1210.57	low	0	2661
GSM2440435	2127.26	high	0	552
GSM2440436	2504.78	high	1	503
