# Supplementary material for: LncRNA MIR4435-2HG predicts poor prognosis in patients with colorectal cancer
Source: PeerJ. 2019 Apr 2;7:e6683. doi: 10.7717/peerj.6683 (PMC6450379; doi:10.7717/peerj.6683)
Supplement: Supplemental Information 5 [file peerj-07-6683-s005.csv]

Samples	OS_Time	OS_Event	PFS_Time	PFS_Event	T_Stage	N_Stage	M_Stage	Stage	Preoperative_Pretreatment_Cea_level	Colon_Polyps_Present	History_of_Colon_Polyps	Histological_Type	Perineural_Invasion_Present	Neoplasm_Cancer_Status	Venous_Invasion	Race	Gender	MIR4435-2HG_Expression
TCGA-CK-4948	4502	1	4502	1	T3	N1	M0	Stage3	1.2	NO	NO	Colon Cancer		TUMOR FREE		WHITE	FEMALE	5.077041626
TCGA-DM-A1D9	4270	1	4270	1	T3	N0	M0	Stage2		YES	NO	Colon Cancer			NO	WHITE	FEMALE	6.891312122
TCGA-DM-A282	4233	1	4233	1	T3	N0	M0	Stage2		NO	NO	Colon Cancer			NO	WHITE	FEMALE	4.079289913
TCGA-DM-A1HB	4126	1	4126	1	T3	N1	M0	Stage3		NO	NO	Colon Cancer			NO	WHITE	MALE	4.141780376
TCGA-G4-6293	4051	1	4051	1	T3	N1	M0	Stage3		YES	NO	Colon Cancer	NO	TUMOR FREE	NO	WHITE	FEMALE	3.366154909
TCGA-DM-A1D0	3974	1	3974	1	T3	N0	M0	Stage2			NO	Colon Cancer			NO	WHITE	FEMALE	3.805629969
TCGA-DM-A28E	3648	1	3648	1	T3	N0	M0	Stage2		YES	NO	Colon Cancer			NO	WHITE	FEMALE	4.592990875
TCGA-DM-A0X9	3641	1	3641	1	T3	N0	M0	Stage2		YES	NO	Colon Cancer			NO	WHITE	FEMALE	3.312350512
TCGA-DM-A28H	3561	1	484	2	T3	N2	M0	Stage3			NO	Colon Cancer			NO	WHITE	MALE	2.578448534
TCGA-AZ-4308	3324	1	3324	1	T3	N1	M0	Stage3	0.5			Colon Cancer	NO	TUMOR FREE	NO	WHITE	FEMALE	3.42087841
TCGA-AZ-6601	3042	2	2270	2	T3	N0	M0	Stage2	1.8			Colon Cancer	YES	WITH TUMOR	YES	WHITE	MALE	4.246424198
TCGA-DM-A28K	2988	1	2988	1	T3	N0	M0	Stage2			NO	Colon Cancer			NO	WHITE	MALE	3.511366844
TCGA-DM-A28M	2895	1	2895	1	T3	N0	M0	Stage2			NO	Colon Cancer			NO	WHITE	MALE	4.580667973
TCGA-DM-A1D4	2821	2	1920	2	T3	N0	M0	Stage2				Colon Cancer			NO	WHITE	MALE	3.170792341
TCGA-G4-6625	2792	1	2564	2	T3	N0	M0	Stage2	5.5	YES	NO	Colon Cancer	NO	WITH TUMOR	NO	WHITE	FEMALE	6.663263798
TCGA-AZ-5407	2683	1	2683	1	T1	N0	M0	Stage1				Colon Cancer		TUMOR FREE	NO	WHITE	FEMALE	4.923758507
TCGA-G4-6309	2600	1	2176	2	T3	N1	M0	Stage3		YES	NO	Colon Cancer	NO	TUMOR FREE	NO		FEMALE	4.783885956
TCGA-DM-A1HA	2600	1	2600	1	T3	N2	M0	Stage3		YES	YES	Colon Cancer				WHITE	MALE	9.320944786
TCGA-CK-4950	2599	1	2599	1	T3	N1	M0	Stage3		NO	NO	Colon Cancer	NO	TUMOR FREE	NO	NOT_WHITE	FEMALE	3.212325096
TCGA-AA-3697	2587	1			T3	N0	M0	Stage2	4.6		NO	Colon Cancer		WITH TUMOR			MALE	6.675202847
TCGA-AD-6889	2532	2	1516	2	T3	N0	M0	Stage2	7.5			Colon Cancer		TUMOR FREE	NO	NOT_WHITE	MALE	3.824565887
TCGA-G4-6297	2506	1	2394	2	T3	N2	M1	Stage4		YES	YES	Colon Cancer	YES	WITH TUMOR	YES	WHITE	FEMALE	9.01450634
TCGA-DM-A28C	2475	2	1929	2	T3	N0	M0	Stage2		YES	NO	Colon Cancer				WHITE	MALE	3.152578115
TCGA-G4-6628	2424	1	2424	1	T2	N0	M0	Stage1	2.1	YES	NO	Colon Cancer	NO		NO	WHITE	MALE	12.70847321
TCGA-AA-3660	2375	1	2375	1	T3	N0	M0	Stage2	1.37		NO	Colon Cancer		WITH TUMOR	NO		FEMALE	4.706739426
TCGA-AZ-4313	2310	1	2310	1	T1	N0	M0	Stage1	5.9			Colon Cancer	NO	TUMOR FREE	YES	WHITE	FEMALE	4.606417656
TCGA-G4-6299	2268	1	2268	1	T3	N2	M0	Stage3		NO	NO	Colon Cancer	NO	TUMOR FREE	YES	WHITE	MALE	7.599687576
TCGA-G4-6627	2175	1	1003	2	T3	N0	M0	Stage2	1.8	YES	NO	Colon Cancer	NO		NO	WHITE	MALE	5.198359489
TCGA-WS-AB45	2130	1	2130	1	T3	N0		Stage2		NO	YES	Colon Cancer	NO	TUMOR FREE	NO	NOT_WHITE	FEMALE	15.83326244
TCGA-G4-6303	2003	2	872	2	T3	N1	M1	Stage4	3.8	YES	NO	Colon Cancer	NO	WITH TUMOR	YES	WHITE	FEMALE	5.26926899
TCGA-AZ-4684	1977	1	411	2	T3	N2	M1	Stage4	8.9			Colon Cancer		WITH TUMOR		WHITE	MALE	5.745412827
TCGA-AA-3510	1946	1	1946	1	T3	N0	M0	Stage2	3.59		YES	Colon Cancer		WITH TUMOR	NO		MALE	2.822076559
TCGA-G4-6310	1935	1	1935	1	T3	N1	M0	Stage3		NO	NO	Colon Cancer	NO	TUMOR FREE	NO	WHITE	MALE	3.940282106
TCGA-AA-3509	1915	1	1915	1	T3	N0	M0	Stage2	2.82		NO	Colon Cancer		WITH TUMOR	NO		FEMALE	4.967927456
TCGA-AZ-5403	1910	2	304	2	T3	N0		Stage2	2.3			Colon Cancer	YES	WITH TUMOR	NO	WHITE	MALE	11.09873009
TCGA-G4-6315	1883	1	1883	1	T3	N1	M1	Stage4	43.4	YES	NO	Colon Cancer	YES	TUMOR FREE	NO	WHITE	MALE	5.067203045
TCGA-A6-A567	1881	2	1069	2	T3	N1	M1	Stage4	95.8	YES	NO	Colon Cancer		WITH TUMOR	NO	NOT_WHITE	MALE	9.183550835
TCGA-AA-3655	1856	1	1856	1	T3	N0	M0	Stage2	4		YES	Colon Cancer		WITH TUMOR	NO		MALE	5.39265871
TCGA-DM-A28G	1849	2	1849	2	T3	N0	M0	Stage2		YES	NO	Colon Cancer			NO	WHITE	MALE	2.404383659
TCGA-SS-A7HO	1829	1	506	2	T4	N0	M0	Stage2	0	NO	NO	Colon Cancer	NO	WITH TUMOR	YES	NOT_WHITE	FEMALE	3.114213228
TCGA-AZ-4315	1776	1	1776	1	T3	N0	M0	Stage2	1.5			Colon Cancer	NO	TUMOR FREE	NO	WHITE	MALE	7.956812859
TCGA-AA-3506	1765	1			T2	N0	M0	Stage1	2.08			Colon Cancer		WITH TUMOR			MALE	5.349596977
TCGA-A6-A56B	1711	2	1678	2	T3	N1	M0	Stage3	13.2	YES	NO	Colon Cancer		TUMOR FREE	NO	NOT_WHITE	MALE	6.253526688
TCGA-D5-5540	1706	1	1706	1	T3	N0	M0	Stage2	1.7	NO	NO	Colon Cancer	NO	TUMOR FREE	NO	WHITE	MALE	7.801186562
TCGA-D5-5541	1701	1	1701	1	T3	N1	M0	Stage3	2.3	NO	NO	Colon Cancer	NO	TUMOR FREE	NO	WHITE	MALE	6.73260498
TCGA-G4-6307	1674	1	1674	1	T3	N1	M0	Stage3	10.2	YES		Colon Cancer	NO	TUMOR FREE	YES	WHITE	FEMALE	4.337292671
TCGA-D5-5538	1661	2	1007	2	T3	N1	M0	Stage3	4.11	NO	NO	Colon Cancer	NO	TUMOR FREE	NO	WHITE	FEMALE	5.752921104
TCGA-AA-3664	1643	1			T3	N0	M0	Stage2	4.22		NO	Colon Cancer		WITH TUMOR	NO		FEMALE	5.725529671
TCGA-G4-6304	1631	1	859	2	T4	N0	M0	Stage2	4.4	NO	NO	Colon Cancer	NO	TUMOR FREE	NO	WHITE	FEMALE	2.344263792
TCGA-AA-3864	1612	1	1612	1	T3	N0	M0	Stage2	3.12		NO	Colon Cancer			NO		MALE	5.685825825
TCGA-AA-A029	1581	1	1581	1	T3	N0	M0	Stage2	1.97		YES	Colon Cancer		WITH TUMOR			MALE	2.048264265
TCGA-CK-5913	1561	1	1561	1	T3	N0		Stage2	0.6	NO	NO	Colon Cancer	NO	TUMOR FREE	NO	WHITE	FEMALE	4.529669762
TCGA-AA-3972	1551	1	1216	2	T3	N1	M1	Stage4	5.15		NO	Colon Cancer		WITH TUMOR	NO		MALE	8.536875725
TCGA-AA-3673	1522	1	1522	1	T3	N0	M0	Stage2	3.89		NO	Colon Cancer		WITH TUMOR	NO		FEMALE	5.967660904
TCGA-AZ-6598	1503	2	1503	2	T3	N0		Stage2	7.5			Colon Cancer	NO		NO	WHITE	FEMALE	3.291445494
TCGA-CK-5912	1493	2	1493	2	T2	N0		Stage1	1.3	YES	NO	Colon Cancer	NO	TUMOR FREE	NO	WHITE	MALE	4.115149498
TCGA-CK-4951	1492	1	480	2	T3	N0	M0	Stage2	6.2	NO	YES	Colon Cancer	NO	TUMOR FREE	YES	WHITE	FEMALE	7.405685902
TCGA-F4-6703	1456	1	1456	1	T3	N0	M0	Stage2		NO	NO	Colon Cancer	NO	TUMOR FREE	NO	WHITE	MALE	11.88026237
TCGA-F4-6855	1442	1	1442	1	T3	N0	M0	Stage2		NO		Colon Cancer	NO	TUMOR FREE	NO	WHITE	FEMALE	7.911323547
TCGA-AA-3675	1431	1	1431	1	T3	N0	M0	Stage2	5.06		YES	Colon Cancer		WITH TUMOR	NO		MALE	9.853826523
TCGA-AA-3678	1430	1	1430	1	T2	N1	M0	Stage3	2		NO	Colon Cancer		WITH TUMOR	NO		FEMALE	4.971811295
TCGA-A6-2672	1419	1	1419	1	T3	N1	M0	Stage3	3.4	NO	YES	Colon Cancer		TUMOR FREE	YES	WHITE	FEMALE	12.07330894
TCGA-A6-2681	1387	1	1150	2	T3	N0	M0	Stage2	2.4	NO	NO	Colon Cancer		TUMOR FREE	NO	WHITE	FEMALE	4.594852448
TCGA-D5-5537	1381	2	722	2	T3	N2				YES	NO	Colon Cancer	NO	TUMOR FREE	NO	WHITE	MALE	7.009789467
TCGA-A6-2679	1366	1	1366	1	T3	N0		Stage2	15.7	NO	YES	Colon Cancer		TUMOR FREE	NO	WHITE	FEMALE	2.559704304
TCGA-G4-6306	1359	1	1359	1	T2	N0	M0		2.7	NO	YES	Colon Cancer	NO	TUMOR FREE		WHITE	MALE	2.288799047
TCGA-DM-A1DB	1348	2	1348	2	T3	N0	M0	Stage2				Colon Cancer			NO	WHITE	MALE	3.155041218
TCGA-A6-2671	1331	2	535	2	T3	N2	M1	Stage4	17.4	NO	YES	Colon Cancer		WITH TUMOR	YES	WHITE	MALE	5.219513416
TCGA-A6-2674	1331	1	735	2	T3	N2	M1	Stage4	32.8	NO	NO	Colon Cancer		TUMOR FREE	YES	WHITE	MALE	21.65074348
TCGA-A6-2675	1321	1	1321	1	T3	N0		Stage2		NO	NO	Colon Cancer		TUMOR FREE	NO	WHITE	MALE	5.500286579
TCGA-D5-6534	1316	1	1316	1	T3	N0	M0	Stage2	0.9	YES	YES	Colon Cancer	YES	TUMOR FREE	NO	WHITE	FEMALE	11.16165257
TCGA-F4-6807	1309	1	1309	1	T3	N2	M0	Stage3		NO	NO	Colon Cancer	NO	TUMOR FREE	NO	WHITE	FEMALE	8.813012123
TCGA-A6-2676	1305	2	1305	2	T4	N0	M0	Stage2	6.3	NO	NO	Colon Cancer		TUMOR FREE	NO	WHITE	FEMALE	5.292143345
TCGA-QG-A5YV	1301	1	1301	1	T4	N1		Stage3	15.04	NO	NO	Colon Cancer	NO	TUMOR FREE	NO	NOT_WHITE	FEMALE	5.242452621
TCGA-A6-2678	1286	1	1286	1	T3	N1	M0	Stage3	13.5	NO	NO	Colon Cancer		TUMOR FREE	NO	WHITE	FEMALE	6.447899818
TCGA-AA-A00Q	1278	1	1278	1	T4	N1	M0	Stage3	89.58		NO	Colon Cancer		WITH TUMOR	NO		FEMALE	4.929041386
TCGA-F4-6806	1260	1	336	2	T2	N0	M0	Stage1		NO	NO	Colon Cancer	NO	TUMOR FREE	NO	WHITE	FEMALE	3.859797716
TCGA-AA-A02W	1247	1	1005	2	T2	N0	M0	Stage1	2.96		YES	Colon Cancer					FEMALE	5.169763088
TCGA-AA-A03J	1246	1	1246	1	T2	N0	M0	Stage1	2.09		YES	Colon Cancer					FEMALE	4.598341942
TCGA-AA-A02F	1216	1	1216	1	T3	N1	M1	Stage4	2.49		NO	Colon Cancer		WITH TUMOR	YES		FEMALE	6.266216278
TCGA-AA-A02Y	1216	1	1216	1	T2	N0	M0	Stage1	0.98		NO	Colon Cancer			YES		MALE	2.412635565
TCGA-5M-AATE	1200	1	810	2	T3	N0	M0	Stage2	2.91	NO	NO	Colon Cancer	NO	WITH TUMOR	NO	NOT_WHITE	MALE	7.711947918
TCGA-G4-6311	1199	1	1199	1	T3	N1		Stage3	0.9	NO	NO	Colon Cancer	YES	TUMOR FREE	YES	WHITE	MALE	9.057748795
TCGA-AA-A024	1188	2	1188	2	T3	N0	M0	Stage2	3.77		NO	Colon Cancer					MALE	1.707563996
TCGA-AA-3837	1186	1	1186	1	T3	N0	M0	Stage2			YES	Colon Cancer		WITH TUMOR			MALE	4.054153919
TCGA-AA-3517	1186	1	821	2	T3	N0	M0	Stage2	1.23		YES	Colon Cancer		WITH TUMOR	NO		MALE	4.425391674
TCGA-RU-A8FL	1177	1	256	2	T3	N2		Stage3	24.6	NO	NO	Colon Cancer		WITH TUMOR		NOT_WHITE	MALE	6.94533205
TCGA-DM-A0XF	1162	2	1162	2	T3	N2	M0	Stage3			NO	Colon Cancer			NO	WHITE	FEMALE	5.782577515
TCGA-AA-A01P	1158	2	762	2	T3	N1	M0	Stage3	1.11		NO	Colon Cancer		WITH TUMOR			FEMALE	9.522165298
TCGA-AA-A00L	1157	1	1157	1	T3	N0	M0	Stage2			YES	Colon Cancer		WITH TUMOR	NO		MALE	6.199993134
TCGA-AA-A00A	1157	1			T3	N0	M0	Stage2			NO	Colon Cancer		WITH TUMOR	NO		MALE	6.530637741
TCGA-A6-2685	1133	1	948	2	T3	N0	M0	Stage2	29.5	NO		Colon Cancer		TUMOR FREE	NO	NOT_WHITE	FEMALE	6.133918285
TCGA-AA-3522	1127	1	1127	1	T3	N0	M0	Stage2	0.96		YES	Colon Cancer		WITH TUMOR	NO		MALE	4.314921856
TCGA-A6-2684	1127	1	976	2	T2	N0	M0	Stage1		NO	YES	Colon Cancer		TUMOR FREE	NO	WHITE	FEMALE	6.241096973
TCGA-AA-3685	1127	1	1127	1	T3	N0	M0	Stage2	8.76		YES	Colon Cancer		WITH TUMOR	NO		MALE	13.33255291
TCGA-AA-3495	1127	1	1127	1	T2	N0	M0	Stage1	1.9		YES	Colon Cancer		WITH TUMOR			MALE	5.319121361
TCGA-A6-2686	1126	2	1126	2	T3	N0	M0	Stage2	2.2	NO	NO	Colon Cancer		TUMOR FREE	NO	WHITE	FEMALE	5.897333622
TCGA-CM-4746	1126	1	1126	1	T2	N0	M0	Stage1	2.2	YES	YES	Colon Cancer	NO	TUMOR FREE	NO	NOT_WHITE	MALE	6.957078934
TCGA-AA-A01Z	1126	1	1126	2	T3	N0	M0	Stage2	18.87		YES	Colon Cancer		WITH TUMOR			MALE	4.422370911
TCGA-AA-3842	1126	1	396	2	T2	N1	M0	Stage3			YES	Colon Cancer		WITH TUMOR	YES		MALE	6.131580353
TCGA-AA-3841	1124	1	1124	1	T3	N0	M0	Stage2			YES	Colon Cancer		WITH TUMOR	YES		MALE	2.505023956
TCGA-A6-3810	1111	1	1111	1	T3	N0	M0	Stage2	1.7	NO	YES	Colon Cancer		TUMOR FREE	NO	WHITE	MALE	16.40707588
TCGA-AA-3970	1096	1	1096	1	T3	N0	M0	Stage2			YES	Colon Cancer		WITH TUMOR	NO		MALE	4.440052509
TCGA-AA-3524	1096	1	1096	1	T3	N0	M0	Stage2	1.3		YES	Colon Cancer		WITH TUMOR	NO		MALE	5.075501442
TCGA-AA-3854	1096	1	1096	1	T2	N0	M0	Stage1			YES	Colon Cancer		WITH TUMOR	YES		FEMALE	2.664191484
TCGA-AA-3692	1095	2	396	2	T3	N2	M1	Stage4	49.21		YES	Colon Cancer		WITH TUMOR	NO		FEMALE	6.547964096
TCGA-G4-6317	1095	1	592	2	T3	N2		Stage3		NO	NO	Colon Cancer	NO	TUMOR FREE		WHITE	FEMALE	6.733487129
TCGA-DM-A28F	1094	2	1094	2	T3	N1	M0	Stage3		YES	YES	Colon Cancer				WHITE	MALE	3.784358263
TCGA-G4-6314	1093	1	38	2	T3	N2	M1	Stage4		YES	NO	Colon Cancer	NO	WITH TUMOR	YES	WHITE	FEMALE	5.772346973
TCGA-G4-6586	1089	1	1089	1	T3	N0	M0	Stage2		NO	NO	Colon Cancer	NO	TUMOR FREE	YES	WHITE	FEMALE	6.152151585
TCGA-F4-6463	1087	1	1087	1	T3	N0	M0	Stage2				Colon Cancer	NO	TUMOR FREE	NO	WHITE	MALE	3.872463703
TCGA-F4-6569	1087	1	1087	1	T2	N0	M0	Stage1				Colon Cancer	NO	TUMOR FREE	NO	WHITE	MALE	5.520692348
TCGA-F4-6856	1074	1	1074	1	T2	N0	M0	Stage1				Colon Cancer	NO	TUMOR FREE	NO	WHITE	MALE	5.242118835
TCGA-A6-2680	1068	1	1068	1	T3	N0	M0	Stage2	3.2	NO		Colon Cancer		TUMOR FREE	NO	NOT_WHITE	FEMALE	6.198694706
TCGA-AA-3812	1066	1	762	2	T3	N0	M0	Stage2	1.52		NO	Colon Cancer		WITH TUMOR			FEMALE	2.655591965
TCGA-AA-A01R	1065	1	608	2	T3	N2	M0	Stage3	1.83		NO	Colon Cancer		WITH TUMOR			MALE	4.346099854
TCGA-AA-3502	1065	1			T2	N0	M0	Stage1	3.7		YES	Colon Cancer		WITH TUMOR			MALE	1.919208288
TCGA-AA-A010	1064	1	1064	1	T4	N0	M0	Stage2	0.2		NO	Colon Cancer		WITH TUMOR	NO		FEMALE	4.809719086
TCGA-A6-3807	1054	1	1054	1	T3	N2	M0	Stage3	45	YES	NO	Colon Cancer		TUMOR FREE	YES	WHITE	FEMALE	8.781507492
TCGA-F4-6805	1047	1	1047	1	T3	N0	M0	Stage2		NO	NO	Colon Cancer	NO	TUMOR FREE	NO	WHITE	FEMALE	9.81245327
TCGA-AA-3975	1036	1	1036	1	T2	N0	M0	Stage1			NO	Colon Cancer		WITH TUMOR	NO		MALE	3.869822741
TCGA-AA-A00F	1035	1	1035	1	T3	N2	M0	Stage3	2.93		NO	Colon Cancer		WITH TUMOR	NO		MALE	4.98348999
TCGA-AA-3956	1035	1			T3	N0	M0	Stage2	3.5		YES	Colon Cancer		WITH TUMOR	NO		MALE	4.602192879
TCGA-AA-3531	1035	1	1035	1	T3	N0	M0	Stage2	0.65		NO	Colon Cancer		WITH TUMOR	NO		FEMALE	4.448691845
TCGA-AA-3548	1034	1	1034	1	T3	N2	M0	Stage3	55.01		NO	Colon Cancer		WITH TUMOR	NO		FEMALE	4.320440769
TCGA-F4-6808	1024	1	1024	1	T1	N0	M0	Stage1		NO	NO	Colon Cancer	NO	TUMOR FREE	NO	WHITE	FEMALE	6.634483337
TCGA-A6-5661	1020	1	1020	1	T3	N0	M0	Stage2	4.1	YES	YES	Colon Cancer		TUMOR FREE	NO	NOT_WHITE	FEMALE	4.355340481
TCGA-A6-3808	1014	1	1014	1	T3	N0	M0	Stage2		NO	YES	Colon Cancer		TUMOR FREE	NO	WHITE	MALE	6.204485893
TCGA-AA-3851	1006	1			T3	N0	M0	Stage2	7.55		YES	Colon Cancer		WITH TUMOR	YES		MALE	7.823511124
TCGA-AA-3815	1005	1	1005	1	T3	N0	M0	Stage2	0.82		NO	Colon Cancer		WITH TUMOR			FEMALE	4.086222649
TCGA-AA-A01T	1005	1	1005	1	T3	N1	M0	Stage3	0.7		NO	Colon Cancer		WITH TUMOR			FEMALE	2.484578371
TCGA-AY-5543	1004	1	1004	1	T3	N1	M1	Stage4		NO	NO	Colon Cancer	NO	TUMOR FREE	NO	NOT_WHITE	FEMALE	5.709369659
TCGA-AA-3947	1004	1	1004	1	T4	N0	M0	Stage2			YES	Colon Cancer		WITH TUMOR	NO		FEMALE	10.45383263
TCGA-QG-A5YX	1003	1	1003	1	T3	N0		Stage2	2.04	YES	NO	Colon Cancer	NO	TUMOR FREE	YES	NOT_WHITE	FEMALE	3.293814421
TCGA-AZ-4615	1002	1	1002	1	T3	N1	M0	Stage3	2.1			Colon Cancer	NO		YES	WHITE	MALE	5.505255699
TCGA-A6-5656	1001	1	1001	1	T2	N0	M0	Stage1	5.1	NO	YES	Colon Cancer		TUMOR FREE	NO	WHITE	MALE	3.069555998
TCGA-A6-3809	996	1	996	1	T4	N0	M0	Stage2		YES	NO	Colon Cancer		TUMOR FREE	NO	WHITE	FEMALE	4.513113022
TCGA-A6-5666	995	1	509	2	T4	N0	M0	Stage2	3.5	NO	NO	Colon Cancer		TUMOR FREE	NO	WHITE	MALE	4.783112049
TCGA-A6-4107	987	1	987	1	T3	N1	M0	Stage3	1.6	NO	NO	Colon Cancer		TUMOR FREE	NO	WHITE	FEMALE	5.622161388
TCGA-AA-3855	975	1			T2	N0	M0	Stage1			YES	Colon Cancer		WITH TUMOR	YES		MALE	4.299460411
TCGA-CM-5860	974	1	974	1	T3	N0	M0	Stage2	3	NO	NO	Colon Cancer	YES	TUMOR FREE	YES	WHITE	MALE	8.885950089
TCGA-AA-A01F	974	1			T3	N1	M0	Stage3			YES	Colon Cancer		WITH TUMOR	NO		MALE	4.408164978
TCGA-F4-6460	972	2	313	2	T3	N1	M0	Stage3		NO	NO	Colon Cancer	NO		NO	WHITE	FEMALE	3.550470829
TCGA-A6-5657	962	1	962	1	T3	N1	M0	Stage3	1.5	NO	NO	Colon Cancer		TUMOR FREE	NO	NOT_WHITE	MALE	6.48273325
TCGA-QG-A5Z2	952	1	952	1	T2	N0	M0	Stage1	1.52	YES	NO	Colon Cancer	NO	TUMOR FREE	NO	NOT_WHITE	MALE	2.831405163
TCGA-AA-3860	945	1	945	1	T3	N1	M0	Stage3			YES	Colon Cancer		WITH TUMOR	YES		FEMALE	6.244907856
TCGA-AA-3858	945	1	945	1	T2	N0	M0	Stage1			YES	Colon Cancer		WITH TUMOR	YES		MALE	5.105076313
TCGA-AA-3877	943	1	943	1	T1	N0	M0	Stage1	5.6		YES	Colon Cancer		WITH TUMOR	NO		FEMALE	7.115500927
TCGA-AA-A01I	943	1	943	1	T2	N0	M0	Stage1			YES	Colon Cancer		WITH TUMOR	NO		MALE	6.348234177
TCGA-AA-A01K	943	1	943	1	T3	N2	M0	Stage3			NO	Colon Cancer		WITH TUMOR	NO		FEMALE	5.585864067
TCGA-A6-5659	926	1	926	1	T2	N0	M0	Stage1	2.9	YES	NO	Colon Cancer		TUMOR FREE	NO	WHITE	MALE	5.438600063
TCGA-CM-5349	915	1	915	1	T3	N0	M0	Stage2	3	NO	NO	Colon Cancer	NO	TUMOR FREE	NO	WHITE	FEMALE	5.18431139
TCGA-AA-3861	914	1	914	1	T3	N0	M0	Stage2			NO	Colon Cancer		WITH TUMOR	YES		MALE	2.93475914
TCGA-AA-3862	914	1	914	1	T3	N0	M0	Stage2			NO	Colon Cancer		WITH TUMOR			MALE	3.46568346
TCGA-AA-A00E	913	1	913	1	T3	N0	M0	Stage2	10.56		NO	Colon Cancer		WITH TUMOR	NO		MALE	4.846366405
TCGA-AA-3870	912	1	912	1	T3	N2	M1	Stage4			YES	Colon Cancer		WITH TUMOR	NO		FEMALE	14.15867805
TCGA-AA-3555	911	1	91	2	T3	N0	M0	Stage2			YES	Colon Cancer		WITH TUMOR	NO		FEMALE	4.252660275
TCGA-AZ-6603	899	2	899	2	T2	N1						Colon Cancer	NO	TUMOR FREE	NO	WHITE	FEMALE	4.715985775
TCGA-QG-A5YW	896	1	896	1	T3	N2		Stage3	11.37	NO	NO	Colon Cancer	NO	TUMOR FREE	NO	NOT_WHITE	FEMALE	3.368038416
TCGA-A6-5660	888	1	888	1	T3	N2	M0	Stage3	0.8	YES	NO	Colon Cancer		TUMOR FREE	YES	NOT_WHITE	MALE	6.770969391
TCGA-A6-5667	887	1	887	1	T3	N1		Stage3	36.3	NO		Colon Cancer		TUMOR FREE	NO	WHITE	FEMALE	4.526996613
TCGA-CM-5341	884	1	884	1	T2	N1	M0	Stage3	16.7	NO	YES	Colon Cancer	NO	TUMOR FREE	NO	WHITE	FEMALE	19.73753166
TCGA-CM-6164	883	1	883	1	T3	N0	M0	Stage2	9.6	NO	NO	Colon Cancer	YES	TUMOR FREE	YES	WHITE	FEMALE	5.546734333
TCGA-AA-3534	882	1	882	1	T3	N0	M0	Stage2	1.56		YES	Colon Cancer		WITH TUMOR	NO		FEMALE	4.532842159
TCGA-AA-3532	882	1			T3	N0	M0	Stage2	1.28		NO	Colon Cancer		WITH TUMOR	NO		MALE	8.00424099
TCGA-G4-6294	858	2	517	2	T3	N1	M1	Stage4		YES	NO	Colon Cancer	NO	WITH TUMOR	NO	WHITE	MALE	6.635288715
TCGA-AD-6963	834	1	834	1	T3	N0			5.5			Colon Cancer		TUMOR FREE	NO	WHITE	MALE	6.641954899
TCGA-AU-6004	824	1			T2	N0	M0	Stage1		NO	YES	Colon Cancer	NO	TUMOR FREE	NO	WHITE	FEMALE	5.619644165
TCGA-A6-6137	824	1	824	1	T3	N1	M0	Stage3	2.2	NO	YES	Colon Cancer		TUMOR FREE	NO	WHITE	MALE	2.792994261
TCGA-CM-4751	822	1	822	1	T3	N1	M0	Stage3	4.2	NO	NO	Colon Cancer	YES	TUMOR FREE	YES	WHITE	MALE	4.486437321
TCGA-AA-3994	822	1	822	1	T3	N1	M0	Stage3	3.52		YES	Colon Cancer		WITH TUMOR	NO		MALE	5.844040871
TCGA-AA-3869	822	2	822	2	T4	N2	M1	Stage4			NO	Colon Cancer		WITH TUMOR	NO		MALE	4.85494709
TCGA-AA-3982	822	1			T3	N1	M0	Stage3			YES	Colon Cancer		WITH TUMOR	YES		MALE	5.296087742
TCGA-AA-A00O	822	1	822	1	T3	N2	M0	Stage3	3.25		NO	Colon Cancer		WITH TUMOR	NO		FEMALE	10.45331001
TCGA-AA-3710	821	1	821	1	T3	N0	M0	Stage2	5.12		YES	Colon Cancer		WITH TUMOR			FEMALE	10.18311024
TCGA-CK-6747	820	1	820	1	T3	N0		Stage2	0.9	NO	NO	Colon Cancer	NO	TUMOR FREE	NO	WHITE	FEMALE	3.76431036
TCGA-DM-A28A	805	2	805	2	T3	N2	M0	Stage3			NO	Colon Cancer			NO	WHITE	MALE	7.792171955
TCGA-AD-6965	805	1	648	2	T4	N2	M0	Stage3				Colon Cancer		WITH TUMOR	YES	WHITE	MALE	6.550089836
TCGA-G4-6320	804	1	804	1	T3	N1		Stage3	2.7	YES	NO	Colon Cancer	NO	TUMOR FREE	YES	WHITE	MALE	3.103187799
TCGA-G4-6588	796	1	796	1	T3	N0	M0	Stage2	2.8	NO	YES	Colon Cancer	NO	TUMOR FREE	NO	WHITE	FEMALE	5.23028183
TCGA-CM-4748	792	1	792	1	T4	N1	M0	Stage3	2	NO	YES	Colon Cancer	NO	TUMOR FREE	YES	WHITE	MALE	5.21410799
TCGA-G4-6322	792	1	789	2	T3	N1		Stage3	4.2	YES	NO	Colon Cancer	NO	TUMOR FREE	YES	WHITE	MALE	4.450540066
TCGA-AA-3538	791	1	791	1	T2	N0	M0	Stage1	5.84		NO	Colon Cancer		WITH TUMOR	NO		FEMALE	5.625005245
TCGA-AA-3949	791	1	791	1	T3	N1	M0	Stage3			NO	Colon Cancer		WITH TUMOR	NO		FEMALE	7.558766365
TCGA-AA-3976	791	1	791	1	T2	N1	M0	Stage3			NO	Colon Cancer		WITH TUMOR	NO		MALE	8.02536869
TCGA-AA-A01X	791	1	791	2	T2	N1	M0	Stage3	11.08		YES	Colon Cancer		WITH TUMOR			FEMALE	4.512034416
TCGA-D5-6533	775	1	775	1	T4	N0	M0		228.8	NO	NO	Colon Cancer	YES	TUMOR FREE	NO	WHITE	FEMALE	4.809501171
TCGA-A6-6648	766	1	686	2	T3	N0	M1	Stage4	2.5	NO		Colon Cancer		TUMOR FREE	NO	WHITE	MALE	3.499242067
TCGA-A6-6142	763	1	654	2	T3	N1	M1	Stage4	5.4	NO		Colon Cancer		TUMOR FREE	YES	WHITE	FEMALE	9.501908302
TCGA-AD-6895	763	1	763	1	T3	N1	M0	Stage3		NO		Colon Cancer		TUMOR FREE	YES	WHITE	MALE	7.649909019
TCGA-CM-4747	761	1	761	1	T4	N1	M1	Stage4	2.6	YES	YES	Colon Cancer	YES	TUMOR FREE	NO	WHITE	MALE	1.753140092
TCGA-AA-3819	761	1	761	1	T3	N0	M0	Stage2	1.28		NO	Colon Cancer		WITH TUMOR	YES		FEMALE	4.008134365
TCGA-AA-3977	761	1	761	1	T2	N0					YES	Colon Cancer		WITH TUMOR	NO		MALE	6.198336601
TCGA-A6-A566	758	2	257	2	T4	N1	M0	Stage3		NO	NO	Colon Cancer		WITH TUMOR		NOT_WHITE	FEMALE	17.07655334
TCGA-A6-6652	751	1	751	1	T3	N0	M1	Stage4	4.8	YES		Colon Cancer		WITH TUMOR	NO	NOT_WHITE	MALE	8.985132217
TCGA-AD-6890	746	1	746	1	T1	N0			0.8	YES		Colon Cancer		TUMOR FREE	NO	WHITE	MALE	5.030377388
TCGA-DM-A0XD	743	2	484	2	T3	N0	M0	Stage2		YES	NO	Colon Cancer			NO	WHITE	MALE	9.136693001
TCGA-A6-6653	742	1			T2	N0	M0	Stage1	2.5	NO	YES	Colon Cancer		TUMOR FREE	NO	WHITE	MALE	3.549832582
TCGA-A6-2677	740	2	740	2	T3	N2	M0	Stage3	27.4	NO	NO	Colon Cancer		TUMOR FREE	NO	WHITE	FEMALE	4.454826832
TCGA-A6-6649	735	1	735	1	T3	N1	M0	Stage3	10.9	YES	YES	Colon Cancer	YES	TUMOR FREE	YES	WHITE	MALE	8.197600365
TCGA-A6-6140	734	1	734	1	T3	N0	M0	Stage2	1.3	NO	NO	Colon Cancer		TUMOR FREE	NO	WHITE	MALE	2.813765287
TCGA-AA-3520	731	1			T3	N0	M0	Stage2	5.8		YES	Colon Cancer		WITH TUMOR	NO		FEMALE	9.781833649
TCGA-AA-3867	731	1	394	2	T3	N2	M1	Stage4	304.5		YES	Colon Cancer		WITH TUMOR	NO		MALE	6.883008003
TCGA-AA-3979	730	1	730	1	T3	N0	M0	Stage2			NO	Colon Cancer		WITH TUMOR	NO		MALE	5.719554424
TCGA-AA-3553	730	1	730	1	T2	N0	M0	Stage1			YES	Colon Cancer		WITH TUMOR	NO		FEMALE	7.082040787
TCGA-AA-3941	730	1			T4	N1	M1	Stage4			NO	Colon Cancer		WITH TUMOR	NO		FEMALE	8.225650787
TCGA-AA-3950	730	1	730	1	T3	N0	M0	Stage2			NO	Colon Cancer		WITH TUMOR	NO		FEMALE	8.583496094
TCGA-A6-6654	726	1	726	1	T3	N1	M0	Stage3	2.7		YES	Colon Cancer		TUMOR FREE	NO	WHITE	FEMALE	9.725305557
TCGA-A6-5662	718	1	495	2	T3	N2	M1	Stage4		NO	NO	Colon Cancer		WITH TUMOR	YES	WHITE	MALE	4.924014568
TCGA-CM-4743	701	1	701	1	T3	N0	M0	Stage2	4	NO	NO	Colon Cancer	NO	TUMOR FREE	NO	WHITE	MALE	12.27423573
TCGA-AA-3556	700	1			T2	N0	M0	Stage1			YES	Colon Cancer		WITH TUMOR	NO		MALE	4.251981735
TCGA-CM-5348	699	1	699	1	T3	N1	M0	Stage3	3.6	YES	YES	Colon Cancer	YES	TUMOR FREE	NO	WHITE	MALE	7.527898788
TCGA-A6-6138	685	1	685	1	T2	N0	M0	Stage1	2.8	YES	NO	Colon Cancer		TUMOR FREE	NO	WHITE	MALE	7.639099121
TCGA-AD-6901	682	2	468	2	T3	N0			5.9	NO		Colon Cancer		WITH TUMOR	NO	WHITE	MALE	10.96891022
TCGA-AZ-4682	680	2	680	2	T3	N0	M1	Stage4				Colon Cancer		WITH TUMOR	NO	WHITE	MALE	6.22908926
TCGA-G4-6321	672	1	672	1	T2	N1		Stage3	3.4	YES	YES	Colon Cancer	NO	TUMOR FREE	NO	WHITE	FEMALE	3.258764982
TCGA-A6-5664	672	1	183	2	T4	N2		Stage3	17.4	YES	YES	Colon Cancer		WITH TUMOR	YES	NOT_WHITE	MALE	5.322276115
TCGA-A6-5665	671	1	529	2	T3	N0	M0	Stage2	19	YES	NO	Colon Cancer		TUMOR FREE	NO	WHITE	FEMALE	19.26873589
TCGA-CM-5344	670	1	670	1	T3	N1	M0	Stage3	1.9	YES	YES	Colon Cancer	YES	TUMOR FREE	NO	WHITE	FEMALE	5.932347298
TCGA-AA-A02R	670	2	670	2	T3	N0	M0	Stage2	2.67		NO	Colon Cancer		WITH TUMOR	YES		FEMALE	5.25350666
TCGA-AA-3968	669	1	669	1	T2	N0	M0	Stage1	1.55		NO	Colon Cancer		WITH TUMOR	NO		FEMALE	5.594335556
TCGA-CM-6166	669	1	669	1	T2	N0	M0	Stage1	1.3	NO	NO	Colon Cancer	NO	TUMOR FREE	NO	WHITE	FEMALE	6.780481339
TCGA-AA-A00Z	669	1	669	1	T3	N0	M0	Stage2	1.18		YES	Colon Cancer			NO		MALE	5.155813217
TCGA-CK-5914	669	1			T3	N1		Stage3		NO	NO	Colon Cancer	NO	TUMOR FREE	NO	WHITE	MALE	6.624592781
TCGA-QL-A97D	666	1	666	1	T2	N0		Stage1				Colon Cancer		TUMOR FREE		NOT_WHITE	FEMALE	4.132946014
TCGA-A6-6651	662	1	662	1	T3	N1		Stage3	0.4	YES	YES	Colon Cancer		TUMOR FREE	NO	WHITE	FEMALE	6.739670753
TCGA-AY-6197	652	1	652	1	T3	N0		Stage2		NO	NO	Colon Cancer	NO	TUMOR FREE	NO	WHITE	MALE	4.119452953
TCGA-AD-6548	650	1	650	1	T2	N0	M0	Stage1	2.6	YES	YES	Colon Cancer				WHITE	FEMALE	9.087251663
TCGA-CK-5916	643	2	292	2	T1	N0	M0	Stage1	3.2	NO	YES	Colon Cancer	NO	WITH TUMOR	NO	WHITE	FEMALE	5.292063713
TCGA-AA-3549	639	1	639	1	T2	N0	M0	Stage1	0.76		YES	Colon Cancer		WITH TUMOR	NO		MALE	4.952670097
TCGA-AA-3955	638	1	638	1	T2	N2	M0	Stage3			YES	Colon Cancer		WITH TUMOR	NO		MALE	6.10635376
TCGA-A6-6650	627	1	627	1	T3	N0	M0	Stage2	2.9	NO	NO	Colon Cancer		TUMOR FREE	NO	NOT_WHITE	FEMALE	7.03802681
TCGA-D5-6530	621	1	621	1	T2	N0	M0	Stage1	3.5	NO		Colon Cancer	YES	TUMOR FREE	NO	WHITE	MALE	2.659460783
TCGA-A6-6782	617	1	617	1	T4	N0		Stage2	2.7	NO	NO	Colon Cancer	YES	TUMOR FREE		WHITE	MALE	6.138166428
TCGA-D5-6529	614	1	386	2	T3	N0	M0	Stage2	8.4	NO		Colon Cancer	YES	TUMOR FREE	NO	WHITE	MALE	4.316808701
TCGA-A6-6780	612	1	612	1	T3	N0		Stage2		NO	YES	Colon Cancer		TUMOR FREE	NO	WHITE	MALE	3.416004181
TCGA-CM-4744	609	1	609	1	T2	N0	M0	Stage1	0.9	YES	YES	Colon Cancer	NO	TUMOR FREE	YES	WHITE	MALE	3.930691004
TCGA-AA-3562	608	1			T3	N2	M0	Stage3			YES	Colon Cancer		WITH TUMOR	NO		MALE	4.223013401
TCGA-AA-3560	608	1	608	1	T3	N2	M0	Stage3			YES	Colon Cancer		WITH TUMOR	NO		FEMALE	5.62225771
TCGA-A6-6781	598	1	598	1	T4	N1		Stage3	6.5	YES		Colon Cancer		TUMOR FREE	NO	WHITE	MALE	5.99925375
TCGA-D5-5539	596	1	579	2	T3	N1	M0	Stage3	5.1			Colon Cancer				WHITE	MALE	5.790404797
TCGA-AY-A71X	588	1	588	1	T2	N0	M0	Stage1	4.8	YES	NO	Colon Cancer	NO	TUMOR FREE	NO	NOT_WHITE	FEMALE	3.096082926
TCGA-NH-A50V	588	1	588	1	T3	N2	M0	Stage3		NO		Colon Cancer	NO	TUMOR FREE	NO	NOT_WHITE	MALE	6.078688622
TCGA-AA-3526	580	1	580	1	T2	N0	M0	Stage1	2.06		YES	Colon Cancer		WITH TUMOR	NO		MALE	7.631889343
TCGA-AA-3530	580	1	580	1	T2	N0	M0	Stage1	1.88		YES	Colon Cancer		WITH TUMOR	NO		MALE	5.532500267
TCGA-AA-3986	580	1	580	1	T2	N0	M0	Stage1	1.89		YES	Colon Cancer		WITH TUMOR	NO		MALE	1.84669733
TCGA-AA-3713	579	1	579	1	T3	N0	M1	Stage4	83.68		YES	Colon Cancer		WITH TUMOR			MALE	6.026517391
TCGA-AA-3715	579	2	153	2	T3	N0	M0	Stage2	7.05		YES	Colon Cancer		WITH TUMOR			MALE	10.44519043
TCGA-AA-A00D	578	1	578	1	T2	N0	M0	Stage1	1.02		YES	Colon Cancer			NO		MALE	5.319058895
TCGA-AA-3688	578	1	578	1	T3	N1	M1	Stage4	47.45		NO	Colon Cancer		WITH TUMOR	NO		MALE	3.732448578
TCGA-AY-A8YK	573	1	573	1	T3	N2	M1	Stage4	5.9	NO	NO	Colon Cancer	NO	TUMOR FREE	YES	NOT_WHITE	MALE	3.512945414
TCGA-DM-A1D6	570	2	570	2	T3	N0	M0	Stage2			NO	Colon Cancer			NO	WHITE	MALE	4.013738632
TCGA-D5-6532	555	1	555	1	T3	N0	M0	Stage2	1.7		NO	Colon Cancer	NO	TUMOR FREE	NO	WHITE	MALE	3.385695934
TCGA-NH-A50T	553	1	553	1	T3	N0		Stage2	1.4	NO	NO	Colon Cancer	NO	TUMOR FREE	NO	NOT_WHITE	FEMALE	5.684892654
TCGA-AA-A00J	549	1	549	1	T4	N1	M0	Stage3			YES	Colon Cancer		WITH TUMOR	NO		MALE	3.957585096
TCGA-AA-A00K	549	1			T3	N0	M0	Stage2			NO	Colon Cancer		WITH TUMOR	NO		MALE	3.725382566
TCGA-AA-3875	549	1			T1	N0	M0	Stage1	0.87		NO	Colon Cancer		WITH TUMOR	NO		FEMALE	5.525363922
TCGA-AA-3831	547	1	547	1	T3	N0	M0	Stage2			NO	Colon Cancer		WITH TUMOR	YES		MALE	3.074252844
TCGA-AA-3554	546	1	546	1	T3	N0	M0	Stage2			YES	Colon Cancer		WITH TUMOR	NO		FEMALE	7.907691002
TCGA-NH-A8F7	543	1	543	1	T3	N0		Stage2	100.3	NO	NO	Colon Cancer	NO	WITH TUMOR	NO	NOT_WHITE	FEMALE	3.336791515
TCGA-AY-A69D	543	1	543	1	T3	N0	M0	Stage2	1	NO	NO	Colon Cancer	NO	TUMOR FREE	NO	NOT_WHITE	FEMALE	4.501498699
TCGA-D5-6536	543	1	493	2	T3	N0	M0	Stage2		NO		Colon Cancer	YES	WITH TUMOR	NO	WHITE	MALE	3.851938009
TCGA-AY-6386	542	1	542	1	T3	N1	M0	Stage3	1.3	YES	NO	Colon Cancer	NO	TUMOR FREE	NO	NOT_WHITE	FEMALE	5.283617496
TCGA-D5-6531	540	1	540	1	T3	N0	M0	Stage2	1.9		NO	Colon Cancer	NO	TUMOR FREE	NO	WHITE	MALE	5.206426144
TCGA-CK-4947	534	1	21	2	T4	N1	M0	Stage3	2.5	NO	NO	Colon Cancer		WITH TUMOR		WHITE	FEMALE	4.026066303
TCGA-AY-A54L	525	1	396	2	T2	N0	M0	Stage1	2.5	NO	NO	Colon Cancer	NO	TUMOR FREE	NO	NOT_WHITE	FEMALE	4.480025768
TCGA-D5-6538	521	1	521	1	T3	N2	M0	Stage3	23.5	NO	NO	Colon Cancer	NO	TUMOR FREE	YES	WHITE	FEMALE	1.832560778
TCGA-AA-3866	518	1	518	1	T2	N0	M0	Stage1	11.36		NO	Colon Cancer		WITH TUMOR	NO		FEMALE	5.598624706
TCGA-AA-3846	518	1			T3	N0	M0	Stage2			YES	Colon Cancer		WITH TUMOR			FEMALE	6.906540871
TCGA-AA-A00U	518	1	518	1	T3	N1	M0	Stage3			YES	Colon Cancer		WITH TUMOR	NO		MALE	5.491898537
TCGA-CK-6751	518	1	518	1	T2	N0		Stage1	1.3	NO	NO	Colon Cancer	NO	TUMOR FREE	NO	WHITE	FEMALE	4.989181995
TCGA-CM-5868	518	1	518	1	T4	N1	M1	Stage4	93	NO	NO	Colon Cancer	YES	WITH TUMOR	YES	WHITE	FEMALE	7.787891865
TCGA-NH-A8F8	511	2	511	2	T4	N2	M1	Stage4	24.9	NO	YES	Colon Cancer	NO		YES	NOT_WHITE	MALE	5.628449917
TCGA-A6-2683	504	2	300	2	T4	N0	M1	Stage4	2614	NO	YES	Colon Cancer		WITH TUMOR	NO	WHITE	FEMALE	1.36702621
TCGA-AD-A5EK	500	1	500	1	T2	N0		Stage1	1.2	YES	YES	Colon Cancer	NO	TUMOR FREE	NO	NOT_WHITE	MALE	11.22274017
TCGA-AY-4070	496	2	186	2	T3	N2	M0	Stage3	67.5	NO	NO	Colon Cancer	YES	WITH TUMOR	YES	NOT_WHITE	FEMALE	5.87038517
TCGA-A6-A565	494	2	439	2	T3	N2		Stage3	71.5	YES	NO	Colon Cancer		WITH TUMOR	YES	NOT_WHITE	FEMALE	9.067116737
TCGA-D5-6540	491	1	491	1	T2	N0	M0	Stage1	2	YES	NO	Colon Cancer	NO	TUMOR FREE	NO	WHITE	MALE	9.614535332
TCGA-AA-3971	489	1	489	1	T3	N1	M0	Stage3	1.48		NO	Colon Cancer		WITH TUMOR	NO		MALE	4.673530102
TCGA-CM-6165	488	1	488	1	T3	N0	M0	Stage2	1.9	NO	NO	Colon Cancer	NO	TUMOR FREE	NO	WHITE	MALE	5.574904919
TCGA-AA-3833	485	1	485	1	T3	N0	M0	Stage2			YES	Colon Cancer		WITH TUMOR	YES		FEMALE	5.754594326
TCGA-NH-A6GB	476	1	476	1	T3	N2		Stage3		NO		Colon Cancer	NO		NO	NOT_WHITE	FEMALE	5.705476761
TCGA-3L-AA1B	475	1	475	1	T2	N0	M0	Stage1		YES	YES	Colon Cancer	NO	TUMOR FREE	NO	NOT_WHITE	FEMALE	5.116385937
TCGA-CK-4952	475	1			T4	N2	M0	Stage3		NO	NO	Colon Cancer	NO	TUMOR FREE	NO	WHITE	FEMALE	3.357600689
TCGA-D5-6541	474	1	474	1	T3	N0	M0	Stage2	2			Colon Cancer	NO	TUMOR FREE	NO	WHITE	MALE	5.236749649
TCGA-AD-6888	472	2	343	2	T3	N1	M0	Stage3		YES	YES	Colon Cancer	NO	TUMOR FREE	YES	WHITE	MALE	4.548999786
TCGA-D5-6535	460	1	460	1	T3	N1		Stage3	66.7	YES	NO	Colon Cancer	YES	TUMOR FREE	NO	WHITE	FEMALE	3.722017765
TCGA-CM-6170	457	1	457	1	T2	N0	M0	Stage1	0.8	YES	YES	Colon Cancer	NO	TUMOR FREE	NO	WHITE	FEMALE	4.068201542
TCGA-AA-A017	457	1	457	1	T3	N0	M0	Stage2			NO	Colon Cancer		WITH TUMOR	NO		FEMALE	3.052703381
TCGA-CM-5864	457	1	457	1	T2	N0	M0	Stage1	2.8	NO	NO	Colon Cancer	NO	TUMOR FREE	NO	WHITE	MALE	5.779817581
TCGA-AA-3679	457	1	457	1	T3	N2	M1	Stage4	25.78		NO	Colon Cancer		WITH TUMOR	NO		MALE	7.442799091
TCGA-CM-6161	457	1	457	1	T2	N0	M0	Stage1	0.4	YES	NO	Colon Cancer	NO	TUMOR FREE	NO	WHITE	FEMALE	3.814688444
TCGA-CM-5861	457	1	335	2	T3	N0	M0	Stage2	3.2	NO	NO	Colon Cancer	YES		NO	WHITE	FEMALE	4.640347958
TCGA-AA-A01C	457	1	457	1	T2	N1	M0	Stage3			YES	Colon Cancer		WITH TUMOR	NO		MALE	6.32878685
TCGA-CM-5863	457	1	457	1	T3	N1	M0	Stage3	4.7	NO	NO	Colon Cancer	YES	TUMOR FREE	YES	WHITE	FEMALE	4.013298035
TCGA-AA-A00W	456	1	456	1	T1	N0	M0	Stage1	1.22		YES	Colon Cancer		WITH TUMOR	NO		MALE	3.797415018
TCGA-CM-6167	456	1	456	1	T3	N2	M0	Stage3	5.5	YES	NO	Colon Cancer	YES	TUMOR FREE	YES	NOT_WHITE	FEMALE	7.907831192
TCGA-AA-3844	454	1	365	2	T3	N2	M0	Stage3			NO	Colon Cancer		WITH TUMOR	YES		FEMALE	6.922697544
TCGA-A6-4105	442	2	364	2	T3	N0	M0	Stage2		YES	NO	Colon Cancer		TUMOR FREE	NO	WHITE	MALE	7.756928921
TCGA-AU-3779	441	1			T3	N0	M0	Stage2		NO	YES	Colon Cancer	NO	TUMOR FREE	NO	WHITE	FEMALE	5.410338879
TCGA-D5-6924	435	1	435	1	T3	N0	M0	Stage2	3.1	NO	NO	Colon Cancer	NO	TUMOR FREE	NO	WHITE	MALE	6.013411999
TCGA-CA-6719	435	1	354	2	T3	N0	M0	Stage2				Colon Cancer		TUMOR FREE		NOT_WHITE	MALE	6.563813686
TCGA-CM-6163	427	1	427	1	T1	N0	M0	Stage1	8.8	YES	NO	Colon Cancer	YES	TUMOR FREE	YES	WHITE	MALE	4.485538006
TCGA-CM-6171	427	1	427	1	T2	N0	M0	Stage1	2	NO	NO	Colon Cancer	NO	TUMOR FREE	NO	WHITE	FEMALE	3.183985472
TCGA-DM-A288	427	2	320	2	T3	N2	M0	Stage3			NO	Colon Cancer			NO	WHITE	MALE	3.582095385
TCGA-AA-3667	426	1	426	1	T2	N0	M0	Stage1	0.45		NO	Colon Cancer		WITH TUMOR	NO		FEMALE	2.597002745
TCGA-AA-3544	426	1	426	1	T2	N0	M0	Stage1	0.39		NO	Colon Cancer		WITH TUMOR	NO		MALE	6.292611122
TCGA-AA-A02K	426	2	306	2	T4	N2	M1	Stage4			NO	Colon Cancer		WITH TUMOR	YES		MALE	3.054580688
TCGA-AA-A004	424	1	424	1	T3	N0	M0	Stage2			YES	Colon Cancer			NO		MALE	3.063971996
TCGA-AA-3561	424	1	424	1	T3	N0	M0	Stage2			YES	Colon Cancer		WITH TUMOR	NO		MALE	5.433738708
TCGA-A6-2682	424	2	381	2	T4	N1	M1	Stage4	2.8	NO	YES	Colon Cancer		WITH TUMOR	YES	WHITE	MALE	9.461766243
TCGA-G4-6323	419	1	419	1		N0		Stage1	0.9	NO	NO	Colon Cancer	NO	TUMOR FREE	NO	NOT_WHITE	MALE	2.612915754
TCGA-D5-6929	408	1	408	1	T3	N1	M1	Stage4	4.5	NO	NO	Colon Cancer	YES	WITH TUMOR	NO	WHITE	FEMALE	6.810907364
TCGA-D5-6930	406	1	406	1	T3	N0	M0	Stage2	3	YES	NO	Colon Cancer	YES	TUMOR FREE	NO	WHITE	MALE	7.418768883
TCGA-F4-6809	403	2	403	2	T3	N1	M1	Stage4		NO		Colon Cancer	NO	WITH TUMOR	NO	WHITE	FEMALE	6.339128971
TCGA-AA-3973	397	1	397	1	T4	N1	M1	Stage4	375.2		NO	Colon Cancer		WITH TUMOR	YES		MALE	2.264566183
TCGA-CM-6675	397	1	337	2	T3	N2	M1	Stage4	2	NO	NO	Colon Cancer	YES	TUMOR FREE	YES	NOT_WHITE	MALE	8.541295052
TCGA-CM-6169	396	1	396	1	T3	N0	M0	Stage2	4.6	NO	NO	Colon Cancer	YES	TUMOR FREE	YES	NOT_WHITE	MALE	6.907294273
TCGA-CM-4752	396	1	396	1	T3	N0	M0	Stage2	2.2	NO	YES	Colon Cancer	YES	TUMOR FREE	NO	NOT_WHITE	MALE	5.634815693
TCGA-AA-3516	396	2	396	2	T3	N2	M0	Stage3	1.41		YES	Colon Cancer		WITH TUMOR	NO		FEMALE	7.39353323
TCGA-AA-3552	396	2	122	2	T3	N2	M0	Stage3	2.71		NO	Colon Cancer		WITH TUMOR	NO		MALE	3.86446166
TCGA-AA-3939	395	1			T3	N0	M0	Stage2			YES	Colon Cancer		WITH TUMOR	NO		MALE	7.207183361
TCGA-CM-6168	395	1	395	1	T3	N0	M0	Stage2	7.8	NO	NO	Colon Cancer	NO	TUMOR FREE	YES	NOT_WHITE	FEMALE	9.515950203
TCGA-AA-3542	395	1	395	1	T3	N2	M0	Stage3	1.93		YES	Colon Cancer		WITH TUMOR	NO		MALE	7.826694012
TCGA-CM-6674	394	1	394	1	T3	N0	M0	Stage2	1.1	NO	NO	Colon Cancer	NO	TUMOR FREE	NO	WHITE	MALE	4.732481003
TCGA-NH-A6GC	389	1	389	1	T4	N1	M1	Stage4		NO		Colon Cancer	NO		NO	NOT_WHITE	FEMALE	4.118930817
TCGA-CA-6717	388	1	388	1	T3	N0	M0	Stage2				Colon Cancer		TUMOR FREE		NOT_WHITE	MALE	5.718407154
TCGA-CA-5254	386	1	386	1	T3	N0	M0	Stage2				Colon Cancer		TUMOR FREE		NOT_WHITE	FEMALE	4.356351852
TCGA-4T-AA8H	385	1	385	1	T3	N0		Stage2		NO	NO	Colon Cancer	NO	TUMOR FREE	NO	NOT_WHITE	FEMALE	1.501033425
TCGA-CA-5797	383	1	383	1	T3	N0	M0	Stage2				Colon Cancer		TUMOR FREE		NOT_WHITE	MALE	5.968409538
TCGA-CA-6715	383	1	383	1	T3	N1	M0	Stage3				Colon Cancer		TUMOR FREE		NOT_WHITE	MALE	5.031120777
TCGA-DM-A1D8	383	2	383	2	T3	N1					NO	Colon Cancer				WHITE	FEMALE	5.752765179
TCGA-D5-6539	380	1	380	1	T3	N0	M0		1.1			Colon Cancer	YES	TUMOR FREE	NO	WHITE	FEMALE	4.182107449
TCGA-CA-5256	379	1	379	1	T3	N0	M0	Stage2			NO	Colon Cancer		TUMOR FREE		NOT_WHITE	FEMALE	6.331218243
TCGA-D5-6923	378	1	378	1	T2	N0	M0	Stage1	1.8	NO	NO	Colon Cancer	NO	TUMOR FREE	NO	WHITE	MALE	9.157613754
TCGA-D5-6920	377	1	377	1	T3	N0	M0	Stage2	1.7	NO	NO	Colon Cancer	NO	TUMOR FREE	NO	WHITE	FEMALE	4.102728844
TCGA-CA-5796	377	1	377	1	T3	N0	M0	Stage2				Colon Cancer		TUMOR FREE		NOT_WHITE	FEMALE	1.346163511
TCGA-CA-5255	376	1	376	1	T3	N0	M0	Stage2				Colon Cancer		TUMOR FREE		NOT_WHITE	MALE	4.500497341
TCGA-CA-6716	371	1	371	1	T3	N0	M0	Stage2				Colon Cancer		TUMOR FREE		NOT_WHITE	MALE	5.680140972
TCGA-AD-5900	370	1	370	1	T2	N0		Stage1		NO	NO	Colon Cancer	NO	TUMOR FREE		WHITE	MALE	4.437042236
TCGA-AZ-6600	368	2	368	2	T4	N1	M1	Stage4	20.1			Colon Cancer	YES	WITH TUMOR	YES	NOT_WHITE	MALE	9.44126606
TCGA-CM-6680	366	1	366	1	T3	N2	M0	Stage3	1.4	NO	NO	Colon Cancer	NO	TUMOR FREE	NO	WHITE	FEMALE	5.884935856
TCGA-D5-6931	365	1	365	1	T4	N2	M0	Stage3	6.9	NO	NO	Colon Cancer	YES	TUMOR FREE	NO	WHITE	MALE	4.683265209
TCGA-AA-A01G	365	1	365	1	T3	N0	M0	Stage2			NO	Colon Cancer		WITH TUMOR	NO		MALE	3.508765697
TCGA-CM-6162	365	1	365	1	T3	N1	M0	Stage3	1.1	YES	NO	Colon Cancer	YES	TUMOR FREE	YES	WHITE	FEMALE	10.2390871
TCGA-T9-A92H	362	1	81	2	T3	N0	M0	Stage2		NO	NO	Colon Cancer	YES	TUMOR FREE	NO	NOT_WHITE	MALE	3.126937389
TCGA-AZ-6606	357	2	357	2	T4	N2	M1	Stage4	10.6			Colon Cancer	YES	WITH TUMOR	YES	WHITE	MALE	5.770498753
TCGA-D5-6928	354	1	354	1	T3	N0	M0	Stage2	1.8	NO	NO	Colon Cancer	NO	TUMOR FREE	NO	WHITE	MALE	7.665905476
TCGA-D5-6932	346	1	346	1	T3	N0	M0	Stage2	3.8	YES	NO	Colon Cancer	YES	TUMOR FREE	NO	WHITE	MALE	5.000819206
TCGA-F4-6461	338	2	288	2	T4	N2	M0	Stage3		NO	NO	Colon Cancer	NO	TUMOR FREE	NO	WHITE	FEMALE	4.107017517
TCGA-CM-6677	337	1	337	1	T3	N0	M0	Stage2	3.7	YES	NO	Colon Cancer	NO	TUMOR FREE	NO	WHITE	FEMALE	4.965789318
TCGA-CM-6676	337	1	337	1	T2	N0	M0	Stage1	4.5	NO	NO	Colon Cancer	NO	TUMOR FREE	NO	WHITE	MALE	4.914492607
TCGA-AA-3680	335	2	335	2	T4	N2	M1	Stage4	59.94		NO	Colon Cancer		WITH TUMOR	NO		FEMALE	2.742288113
TCGA-CM-6678	335	1	0	2	T4	N1	M1	Stage4	286.6	NO	NO	Colon Cancer	NO	TUMOR FREE	NO	WHITE	FEMALE	7.611740112
TCGA-CM-6172	335	1	335	1	T3	N1	M0	Stage3	2.8	NO	NO	Colon Cancer	NO	TUMOR FREE	NO	WHITE	FEMALE	2.508749723
TCGA-NH-A50U	334	2	334	2	T4	N0	M1	Stage4		YES		Colon Cancer	YES	WITH TUMOR	NO	NOT_WHITE	MALE	5.810367584
TCGA-AA-A01D	334	2	183	2	T3	N2	M0	Stage3			NO	Colon Cancer		WITH TUMOR	NO		FEMALE	4.57571888
TCGA-AD-6964	331	2	325	2	T4	N2				NO	NO	Colon Cancer		WITH TUMOR	YES	WHITE	MALE	9.487352371
TCGA-D5-7000	312	1	312	1	T2	N0	M0	Stage1	2.4	NO	NO	Colon Cancer	NO	TUMOR FREE	NO	WHITE	FEMALE	4.798945904
TCGA-D5-6922	308	1	308	1	T3	N1	M0	Stage3	4.3	NO	NO	Colon Cancer	NO	TUMOR FREE	NO	WHITE	MALE	4.820561886
TCGA-AA-3848	306	2	306	2	T3	N2	M0	Stage3			YES	Colon Cancer		WITH TUMOR	YES		FEMALE	3.586662054
TCGA-AA-3811	306	2	306	2	T3	N2	M0	Stage3	3.4		NO	Colon Cancer		WITH TUMOR	YES		FEMALE	5.504981995
TCGA-CA-6718	306	2	207	2	T3	N0	M0	Stage2				Colon Cancer		TUMOR FREE		NOT_WHITE	MALE	9.705611229
TCGA-CM-6679	306	1	306	1	T3	N0	M0	Stage2	2.3	NO	NO	Colon Cancer	NO	TUMOR FREE	NO	WHITE	MALE	5.587460041
TCGA-NH-A6GA	302	2	6	2	T4	N2		Stage3		NO		Colon Cancer	NO	WITH TUMOR	YES	NOT_WHITE	MALE	8.543736458
TCGA-A6-A5ZU	293	1	293	1	T3	N1	M0	Stage3	1.6	NO	NO	Colon Cancer		TUMOR FREE	NO	NOT_WHITE	MALE	4.570506573
TCGA-5M-AAT6	290	2	219	2	T4	N2	M1	Stage4	2.61	YES	NO	Colon Cancer	YES	WITH TUMOR	YES	NOT_WHITE	FEMALE	11.4269352
TCGA-D5-6927	287	1			T3	N0	M0	Stage2	0.9	NO	NO	Colon Cancer	NO	TUMOR FREE	NO	WHITE	MALE	7.574654102
TCGA-AA-3519	276	1	276	1	T3	N1	M0	Stage3	1.26		YES	Colon Cancer			NO		MALE	3.576343536
TCGA-D5-6926	275	1	275	1	T4	N1	M0	Stage3	2.2	NO	NO	Colon Cancer	NO	TUMOR FREE	NO	WHITE	MALE	6.092813492
TCGA-F4-6459	262	2	262	2	T3	N2	M0	Stage3		NO	NO	Colon Cancer	NO	TUMOR FREE	NO	WHITE	FEMALE	6.718474388
TCGA-QG-A5Z1	256	2	256	2	T3	N1		Stage3	5.3	NO	NO	Colon Cancer	YES	TUMOR FREE	YES	NOT_WHITE	MALE	4.474856377
TCGA-A6-6141	255	1			T3	N0	M0	Stage2	5		YES	Colon Cancer		TUMOR FREE	NO	NOT_WHITE	MALE	3.741518736
TCGA-G4-6295	254	1	254	1	T3	N0	M0	Stage2		YES	NO	Colon Cancer	NO	TUMOR FREE	NO	WHITE	FEMALE	3.193196058
TCGA-CM-4750	244	1	244	1	T1	N1	M0	Stage3	1	YES	YES	Colon Cancer	NO	TUMOR FREE	NO	WHITE	FEMALE	5.901002407
TCGA-AA-3980	242	1	242	1	T2	N0	M0	Stage1			YES	Colon Cancer		WITH TUMOR	YES		FEMALE	3.554649115
TCGA-AA-3989	242	2	242	2	T3	N2	M1	Stage4			YES	Colon Cancer		WITH TUMOR	NO		MALE	3.062351465
TCGA-DM-A280	236	2	236	2	T3	N0	M0	Stage2		NO	NO	Colon Cancer			NO	WHITE	FEMALE	4.97558403
TCGA-D5-6898	229	1	229	1	T2	N0	M0	Stage1	8.1	NO	NO	Colon Cancer	NO	TUMOR FREE	NO	WHITE	FEMALE	5.524147511
TCGA-DM-A1DA	228	2	228	2	T3	N2	M0	Stage3				Colon Cancer				WHITE	FEMALE	5.785001755
TCGA-AA-3489	214	2	214	2	T3	N0	M0	Stage2	1.7		NO	Colon Cancer		WITH TUMOR			MALE	9.246307373
TCGA-AA-3663	212	1	212	1	T3	N0	M0	Stage2	18.77		NO	Colon Cancer		WITH TUMOR	NO		MALE	3.633803368
TCGA-AA-3511	212	1	59	2	T4	N0	M0	Stage2	35.95		NO	Colon Cancer			NO		MALE	4.736376286
TCGA-AZ-6599	206	2	206	2	T2	N0		Stage1				Colon Cancer	NO		NO	WHITE	MALE	1.37411356
TCGA-F4-6570	188	2	188	2	T3	N0	M0	Stage2				Colon Cancer	NO	TUMOR FREE	NO	WHITE	FEMALE	6.719403267
TCGA-AA-3662	184	1	184	1	T4	N2	M1	Stage4	1286		YES	Colon Cancer		WITH TUMOR	NO		FEMALE	9.027784348
TCGA-AA-3681	182	1	182	1	T3	N1	M0	Stage3	2.36		YES	Colon Cancer			NO		FEMALE	5.345525742
TCGA-DM-A285	179	2	179	2	T3	N2	M1	Stage4		YES	YES	Colon Cancer				WHITE	FEMALE	5.007112503
TCGA-AD-6899	176	2	176	2	T4	N2		Stage3	6.1	NO	NO	Colon Cancer		TUMOR FREE	YES	WHITE	MALE	7.167602539
TCGA-AZ-4614	172	2	172	2	T4	N1	M1	Stage4	49.7			Colon Cancer	NO	WITH TUMOR	YES	WHITE	FEMALE	6.617989063
TCGA-AZ-6605	159	2	159	2	T4	N1	M0	Stage3	2.5			Colon Cancer	NO	TUMOR FREE	YES	WHITE	MALE	8.824550629
TCGA-AZ-4616	156	2	156	2	T3	N2	M1	Stage4				Colon Cancer	YES		YES	WHITE	FEMALE	9.188246727
TCGA-AA-A02J	153	2	153	2	T3	N0	M1	Stage4	96.57		NO	Colon Cancer		WITH TUMOR	YES		FEMALE	2.404756784
TCGA-AA-3696	153	2	153	2	T3	N1	M1	Stage4		YES	YES	Colon Cancer		WITH TUMOR	NO		FEMALE	6.22416544
TCGA-AA-3488	153	2	153	2	T3	N2	M1	Stage4			NO	Colon Cancer		WITH TUMOR			MALE	6.782726765
TCGA-CM-5862	153	2	31	2	T3	N1	M1	Stage4	10	YES	NO	Colon Cancer	NO	WITH TUMOR	YES	WHITE	MALE	5.779234886
TCGA-D5-6537	146	2	123	2	T3	N1		Stage3	2.7	YES		Colon Cancer	YES	TUMOR FREE	NO	WHITE	MALE	6.378093243
TCGA-4N-A93T	146	1	146	1	T4	N1	M0	Stage3	2	YES	NO	Colon Cancer	NO	WITH TUMOR	NO	NOT_WHITE	MALE	2.694589615
TCGA-AA-A00N	122	2	122	2	T4	N0	M0	Stage2	9.01		YES	Colon Cancer		WITH TUMOR	NO		MALE	6.047579288
TCGA-AZ-6607	97	2	97	2	T4	N2	M1	Stage4	22.6			Colon Cancer	YES	WITH TUMOR	YES	WHITE	MALE	18.17543602
TCGA-AA-A02E	90	2	90	2	T3	N1	M1	Stage4	441.9		NO	Colon Cancer		WITH TUMOR	YES		FEMALE	5.991819382
TCGA-CK-6748	61	1			T3	N1	M1	Stage4	400.26	NO	NO	Colon Cancer	NO	WITH TUMOR	NO	WHITE	FEMALE	5.029808044
TCGA-AA-A02H	61	2	61	2	T3	N2	M1	Stage4	1387		NO	Colon Cancer		WITH TUMOR	YES		FEMALE	4.481455803
TCGA-AA-3952	61	2	61	2	T3	N2	M0	Stage3			YES	Colon Cancer		WITH TUMOR	YES		MALE	5.57366848
TCGA-AA-3930	61	2	61	2	T3	N2	M1	Stage4			NO	Colon Cancer		WITH TUMOR	YES		MALE	4.719539642
TCGA-AA-3966	61	1			T3	N0	M0	Stage2			YES	Colon Cancer		WITH TUMOR	YES		FEMALE	7.305345058
TCGA-AA-3666	61	2	61	2	T3	N1	M0	Stage3	41.6		NO	Colon Cancer		WITH TUMOR	NO		MALE	6.397411346
TCGA-AZ-6608	59	2	59	2	T2	N1	M0	Stage3	3.7			Colon Cancer	NO		YES	WHITE	FEMALE	3.446162462
TCGA-5M-AAT4	49	2	49	2	T3	N0	M1	Stage4	550	YES	NO	Colon Cancer		WITH TUMOR	YES	NOT_WHITE	MALE	5.754094124
TCGA-F4-6704	47	1			T3	N2		Stage3	14.9	NO	NO	Colon Cancer		TUMOR FREE	NO	NOT_WHITE	MALE	7.224908352
TCGA-AZ-4323	43	2	43	2	T4	N2	M1	Stage4				Colon Cancer		WITH TUMOR	YES	WHITE	MALE	4.383275986
TCGA-AA-3514	31	1			T2	N0	M0	Stage1	2.3		YES	Colon Cancer		WITH TUMOR	NO		FEMALE	1.686395407
TCGA-AA-3821	31	1			T2	N0	M0	Stage1	2.14		YES	Colon Cancer		WITH TUMOR			FEMALE	5.482517719
TCGA-AA-3494	31	1			T3	N0	M1	Stage4	261.3		NO	Colon Cancer		WITH TUMOR			MALE	6.625703335
TCGA-AA-3518	31	1			T3	N0	M0	Stage2	1.48		YES	Colon Cancer		WITH TUMOR	NO		FEMALE	2.330355644
TCGA-AA-A01V	31	1			T2	N0	M0	Stage1	4.09		NO	Colon Cancer		WITH TUMOR			MALE	1.824763298
TCGA-AA-A01Q	31	1			T3	N0	M0	Stage2	1.88		NO	Colon Cancer		WITH TUMOR			FEMALE	1.9884516
TCGA-AA-3496	31	1			T3	N0	M0	Stage2	0.2		NO	Colon Cancer		WITH TUMOR			FEMALE	5.367023945
TCGA-AA-A01S	31	1			T3	N1	M0	Stage3	0.82		NO	Colon Cancer		WITH TUMOR			FEMALE	2.40384984
TCGA-AA-3856	30	1			T3	N0	M0	Stage2			YES	Colon Cancer		WITH TUMOR	YES		MALE	3.7093153
TCGA-AA-3818	30	2	30	2	T3	N0	M0	Stage2	3.79		NO	Colon Cancer		WITH TUMOR	NO		FEMALE	5.707570553
TCGA-AA-A00R	30	1			T2	N0	M0	Stage1	0.34		YES	Colon Cancer		WITH TUMOR	NO		FEMALE	7.185573578
TCGA-AA-3543	30	1			T2	N0	M0	Stage1	0.81		YES	Colon Cancer		WITH TUMOR	NO		MALE	3.786419868
TCGA-DY-A1DE	3932	1	3316	2	T3	N0	M0	Stage2			NO	Rectal Cancer			NO	WHITE	FEMALE	6.527142525
TCGA-DY-A0XA	3846	1	3846	1	T3	N0	M0	Stage2			NO	Rectal Cancer			NO	WHITE	FEMALE	3.660495281
TCGA-AG-A036	3562	1	3562	1	T3	N2	M0	Stage3	2.2		NO	Rectal Cancer		WITH TUMOR			MALE	5.215808868
TCGA-AF-A56K	2635	1	2635	1	T3	N0	M0	Stage2	0.5	NO	NO	Rectal Cancer		TUMOR FREE	NO	NOT_WHITE	MALE	7.21810627
TCGA-CL-5917	2376	1	2376	1	T3	N2		Stage3	0.6	YES	YES	Rectal Cancer	YES	TUMOR FREE	YES	WHITE	FEMALE	6.041738033
TCGA-AF-A56L	2007	1	2007	1	T3	N2	M0	Stage3	3.2	NO	NO	Rectal Cancer		TUMOR FREE	NO	NOT_WHITE	FEMALE	5.783491135
TCGA-AG-A02N	1885	1			T3	N0	M0	Stage2	2.07		NO	Rectal Cancer		WITH TUMOR			MALE	2.984486103
TCGA-DY-A1DD	1741	2	1741	2	T3	N1	M0	Stage3				Rectal Cancer				WHITE	FEMALE	4.216766834
TCGA-G5-6235	1696	1	1042	2	T3	N1		Stage3	1.7	NO	NO	Rectal Cancer	NO	WITH TUMOR	NO	WHITE	MALE	3.313205004
TCGA-DC-6157	1581	1	1581	1	T2	N0	M0	Stage1	2.2	NO	NO	Rectal Cancer	NO	TUMOR FREE	NO	NOT_WHITE	MALE	4.801815987
TCGA-AG-A023	1581	2	822	2	T4	N2	M1	Stage4	1.88		NO	Rectal Cancer		WITH TUMOR	YES		FEMALE	4.96539259
TCGA-DY-A1DG	1566	2	592	2	T3	N1	M1	Stage4		YES	NO	Rectal Cancer				WHITE	MALE	3.571802139
TCGA-AG-3598	1522	1	1522	1	T3	N0	M0	Stage2	4.76		NO	Rectal Cancer		WITH TUMOR	NO		MALE	8.978989601
TCGA-AG-A025	1520	1			T1	N0	M0	Stage1	0.75		NO	Rectal Cancer		WITH TUMOR			FEMALE	2.350781202
TCGA-F5-6465	1506	1	1506	1	T3	N0	M0	Stage2		NO		Rectal Cancer	NO	TUMOR FREE	NO	WHITE	FEMALE	6.485383511
TCGA-CI-6624	1466	1			T2	N0	M0	Stage1	7			Rectal Cancer	NO		NO	WHITE	FEMALE	4.48146677
TCGA-AG-3898	1461	1	1461	1	T3	N0	M0	Stage2	1.98		YES	Rectal Cancer		WITH TUMOR	NO		MALE	7.64444828
TCGA-CI-6623	1443	1			T1	N0	M0	Stage1	5.9			Rectal Cancer	NO	TUMOR FREE	NO	WHITE	MALE	4.590941906
TCGA-G5-6572	1432	2	1432	2					1.7	NO	NO	Rectal Cancer	NO	TUMOR FREE	NO	WHITE	MALE	5.500724792
TCGA-AF-2687	1427	1	1267	2	T3	N2	M0	Stage3	5.3	NO	NO	Rectal Cancer		TUMOR FREE	NO	WHITE	MALE	13.44817066
TCGA-AG-3587	1400	1	1216	2	T2	N0	M0	Stage1	1.41		NO	Rectal Cancer		WITH TUMOR	NO		MALE	5.303085327
TCGA-AG-4022	1400	1	1400	1	T3	N0	M0	Stage2	1.03		NO	Rectal Cancer		WITH TUMOR	YES		FEMALE	6.244879246
TCGA-CI-6622	1362	1			T4	N0	M0	Stage2				Rectal Cancer	YES	TUMOR FREE	YES	WHITE	MALE	4.569109917
TCGA-DC-6160	1339	1	1339	1	T2	N0	M0	Stage1	5.2	YES	NO	Rectal Cancer	YES	TUMOR FREE	YES	WHITE	MALE	6.01574564
TCGA-AH-6643	1314	2	1026	2	T3	N2	M0	Stage3		NO	NO	Rectal Cancer	NO	TUMOR FREE	NO	WHITE	MALE	6.817486763
TCGA-AF-2691	1309	1	1309	1	T1	N0	M0	Stage1	1.3	NO	NO	Rectal Cancer		TUMOR FREE	NO	WHITE	FEMALE	3.438973904
TCGA-F5-6571	1288	1	122	2	T3	N0	M0	Stage2		NO	NO	Rectal Cancer	NO	TUMOR FREE	NO	WHITE	FEMALE	4.971998692
TCGA-DY-A1DC	1258	2	630	2	T3	N0	M0	Stage2				Rectal Cancer			NO	WHITE	FEMALE	6.464541912
TCGA-AG-A02X	1247	1			T2	N0	M0	Stage1	8.14		NO	Rectal Cancer		WITH TUMOR	YES		MALE	2.397335052
TCGA-AG-A02G	1185	2	578	2	T2	N1	M1	Stage4	2.32		NO	Rectal Cancer		WITH TUMOR	YES		MALE	1.671578884
TCGA-AH-6544	1173	1	1173	1	T3	N1	M1		2497.4		YES	Rectal Cancer		WITH TUMOR		WHITE	MALE	4.60424757
TCGA-F5-6861	1160	1	1160	1	T3	N0	M0	Stage2		NO	NO	Rectal Cancer	NO	TUMOR FREE	NO	WHITE	FEMALE	7.531844139
TCGA-AG-A032	1157	1	792	2	T3	N1	M0	Stage3	7.77		NO	Rectal Cancer		WITH TUMOR	YES		MALE	3.183395863
TCGA-AF-2693	1155	1	1155	1	T2	N0		Stage1	4	NO	NO	Rectal Cancer		TUMOR FREE	NO	WHITE	MALE	3.76548171
TCGA-AF-3911	1148	1	695	2	T3	N2		Stage3	1.1	YES		Rectal Cancer		TUMOR FREE	NO	WHITE	MALE	7.584498405
TCGA-F5-6814	1131	1	1131	1	T3	N0	M0	Stage2		NO	NO	Rectal Cancer	NO	TUMOR FREE	NO	WHITE	MALE	6.408614635
TCGA-AG-3731	1126	1	1126	1	T3	N1	M1	Stage4	32.08		YES	Rectal Cancer		WITH TUMOR			MALE	7.58294487
TCGA-AG-A011	1126	1	1126	1	T3	N0	M0	Stage2			NO	Rectal Cancer		WITH TUMOR	NO		MALE	2.091210604
TCGA-AG-3887	1124	1	1064	2	T3	N0	M0	Stage2			YES	Rectal Cancer		WITH TUMOR	YES		MALE	5.115656853
TCGA-F5-6812	1110	1	1110	1	T3	N0	M0	Stage2		NO	NO	Rectal Cancer	NO	TUMOR FREE	NO	WHITE	MALE	5.113798141
TCGA-AG-A015	1096	1	518	2	T1	N0	M0	Stage1			YES	Rectal Cancer		WITH TUMOR	NO		FEMALE	2.35525775
TCGA-AG-3582	1096	2	1096	2	T3	N1	M1	Stage4	612.1		NO	Rectal Cancer		WITH TUMOR	NO		MALE	4.354360104
TCGA-AG-4001	1096	1	1096	1	T3	N0	M0	Stage2			NO	Rectal Cancer		WITH TUMOR	NO		FEMALE	5.120081425
TCGA-AG-3893	1065	1	1065	1	T3	N1	M0	Stage3			NO	Rectal Cancer		WITH TUMOR			MALE	3.274335384
TCGA-AF-3400	1049	1	1049	1	T3	N0	M0	Stage2	2.8	YES	NO	Rectal Cancer		TUMOR FREE	NO	WHITE	MALE	17.15530586
TCGA-AG-3592	1035	1	1035	1	T3	N0	M0	Stage2	0.96		YES	Rectal Cancer		WITH TUMOR	NO		MALE	5.004703999
TCGA-AG-3593	1035	1	1035	1	T3	N0	M0	Stage2	9.76		NO	Rectal Cancer		WITH TUMOR	NO		FEMALE	5.48293829
TCGA-AG-3591	1035	1	1035	1	T3	N0	M0	Stage2	15.72		YES	Rectal Cancer		WITH TUMOR	NO		FEMALE	6.667877197
TCGA-CI-6620	1009	1	90	2	T3	N1	M1	Stage4				Rectal Cancer		WITH TUMOR		WHITE	FEMALE	5.489089489
TCGA-AG-3732	1003	1	1003	1	T2	N0	M0	Stage1	1.21		NO	Rectal Cancer		WITH TUMOR	NO		FEMALE	1.279621959
TCGA-DY-A1H8	992	2	992	2	T2	N1	M0	Stage3				Rectal Cancer				WHITE	FEMALE	2.843142033
TCGA-F5-6811	979	1	979	1	T3	N0	M0	Stage2			NO	Rectal Cancer		TUMOR FREE	NO	WHITE	FEMALE	6.547363758
TCGA-AG-3578	974	1	974	1	T3	N0	M0	Stage2	1.39		YES	Rectal Cancer		WITH TUMOR	NO		FEMALE	4.339513302
TCGA-AG-3902	974	1	974	1	T3	N0	M0	Stage2	8.14		YES	Rectal Cancer		WITH TUMOR	NO		MALE	7.11397171
TCGA-DC-5869	943	1	943	1	T3	N1	M0	Stage3	3.6	NO	NO	Rectal Cancer	NO	TUMOR FREE	NO	NOT_WHITE	FEMALE	10.37769699
TCGA-AG-A01N	943	1	943	1	T2	N0	M1	Stage4			YES	Rectal Cancer		WITH TUMOR	NO		FEMALE	4.819797516
TCGA-DC-6156	943	1	30	2	T4	N2	M1	Stage4	129.7	NO	NO	Rectal Cancer	YES		YES	WHITE	MALE	10.55437469
TCGA-AG-3728	912	1			T3	N1	M0	Stage3	1.89		YES	Rectal Cancer		WITH TUMOR	NO		MALE	3.389414787
TCGA-AF-4110	912	1	912	1	T4	N2		Stage4	28.7	YES	NO	Rectal Cancer		TUMOR FREE	YES	WHITE	MALE	5.702613354
TCGA-F5-6702	869	2	368	2	T3	N1	M1	Stage4		NO		Rectal Cancer	NO	WITH TUMOR	NO	WHITE	MALE	9.120155334
TCGA-AG-3999	853	1	791	2	T3	N2	M0	Stage3	9.67	NO	NO	Rectal Cancer		WITH TUMOR	YES		FEMALE	6.091188431
TCGA-AH-6644	838	1	838	1	T3					NO	YES	Rectal Cancer		TUMOR FREE	NO	WHITE	MALE	7.380560875
TCGA-G5-6641	804	1	804	1	T1	N1		Stage3		NO	NO	Rectal Cancer	NO	TUMOR FREE	NO	WHITE	MALE	1.802437782
TCGA-AH-6897	804	1	804	1	T2	N0	M0	Stage1	1.23	NO	NO	Rectal Cancer	NO	TUMOR FREE	NO	WHITE	MALE	3.982099533
TCGA-DC-5337	792	1	792	1	T1	N0	M0	Stage1	2	NO	NO	Rectal Cancer	NO	TUMOR FREE	NO	WHITE	MALE	6.67511034
TCGA-DC-6681	790	1	790	1	T3	N2	M1	Stage4	7.9	NO	NO	Rectal Cancer	YES	TUMOR FREE	YES	WHITE	FEMALE	5.272348404
TCGA-AG-A00H	790	1	790	2	T3	N0	M0	Stage2	1.5		NO	Rectal Cancer		WITH TUMOR	NO		MALE	5.883874416
TCGA-DC-4749	762	1	762	1	T2	N0	M0	Stage1	1.3	NO	NO	Rectal Cancer	NO	TUMOR FREE	YES	WHITE	MALE	4.342419147
TCGA-DC-6683	762	1	762	1	T3	N1	M0	Stage3	11.1	NO	NO	Rectal Cancer	YES	TUMOR FREE	YES	WHITE	MALE	3.694274187
TCGA-DC-6682	762	1	762	1	T3	N0	M0	Stage2	13.8	NO	NO	Rectal Cancer	NO	TUMOR FREE	NO	WHITE	MALE	4.907399654
TCGA-AG-3901	761	1			T3	N1	M0	Stage3	0.6		NO	Rectal Cancer		WITH TUMOR	NO		FEMALE	8.149971962
TCGA-AF-6672	748	1	279	2	T4	N2		Stage4	9.6	NO	YES	Rectal Cancer		TUMOR FREE	NO	WHITE	MALE	3.212572336
TCGA-AF-6136	741	1	199	2	T3	N1		Stage3	18.3	NO	NO	Rectal Cancer		WITH TUMOR	YES	WHITE	FEMALE	6.851310253
TCGA-DY-A1DF	734	2	734	2	T3	N2	M0	Stage3				Rectal Cancer				WHITE	FEMALE	2.690564871
TCGA-AG-3584	730	2	730	2	T3	N2	M1	Stage4	36.7		NO	Rectal Cancer		WITH TUMOR	YES		MALE	3.886236668
TCGA-AG-A00Y	700	1	123	2	T3	N0	M0	Stage2	4.21		YES	Rectal Cancer		WITH TUMOR	NO		MALE	2.602795601
TCGA-BM-6198	646	1	646	1	T3	N1		Stage3	81.3	NO	NO	Rectal Cancer	NO		NO	WHITE	MALE	5.05748415
TCGA-DC-4745	639	1	639	1	T3	N1	M0	Stage3	1.6	NO	YES	Rectal Cancer	NO		NO	WHITE	FEMALE	9.854335785
TCGA-AG-A002	638	1	638	1	T2	N0	M0	Stage1			NO	Rectal Cancer		WITH TUMOR			MALE	8.668170929
TCGA-EI-6508	636	1	636	1	T3	N1	M0	Stage3	0.6	NO		Rectal Cancer	YES	TUMOR FREE	NO	WHITE	FEMALE	3.850384474
TCGA-EI-6506	625	1	625	1	T3	N0	M0	Stage2	2.8	NO	NO	Rectal Cancer	YES	TUMOR FREE	NO	WHITE	FEMALE	4.657447338
TCGA-AG-3583	610	2	610	2	T3	N2	M1	Stage4	90.73		NO	Rectal Cancer		WITH TUMOR	NO		MALE	4.935530186
TCGA-AF-6655	609	1	609	1	T2	N1	M0	Stage3	1.6	NO	YES	Rectal Cancer		TUMOR FREE	NO	WHITE	MALE	8.415866852
TCGA-AG-3882	608	1	608	1	T2	N0	M0	Stage1	0.33		NO	Rectal Cancer		WITH TUMOR	YES		FEMALE	2.823451996
TCGA-AG-3909	608	1	608	1	T3	N1	M0	Stage3		NO	NO	Rectal Cancer		WITH TUMOR	NO		FEMALE	3.709751368
TCGA-AG-3609	608	1	608	1	T3	N2	M0	Stage3			NO	Rectal Cancer		WITH TUMOR	NO		FEMALE	10.49176693
TCGA-AG-3612	608	1	608	1	T3	N1	M0	Stage3			NO	Rectal Cancer		WITH TUMOR	NO		FEMALE	5.624477863
TCGA-EI-6507	607	1	607	1	T3	N0	M0	Stage2	10.7	NO	NO	Rectal Cancer	NO	TUMOR FREE	NO	WHITE	MALE	6.530500889
TCGA-F5-6813	598	2	65	2	T4	N2	M0	Stage3		NO	NO	Rectal Cancer	NO		NO	WHITE	MALE	5.46650362
TCGA-AH-6903	592	1	592	1	T3	N1	M0	Stage3	3.51	NO	NO	Rectal Cancer	NO	TUMOR FREE	NO	WHITE	MALE	4.410180092
TCGA-AG-3881	579	1	579	1	T3	N0	M0	Stage2	16		NO	Rectal Cancer		WITH TUMOR	YES		FEMALE	5.579232693
TCGA-G5-6233	556	2	92	2	T3	N2	M0		0.5	NO	NO	Rectal Cancer	YES	WITH TUMOR	YES	WHITE	MALE	7.641394615
TCGA-EI-6510	556	1	556	1	T2	N0			11.2	NO		Rectal Cancer	YES	TUMOR FREE	NO	WHITE	FEMALE	2.198722839
TCGA-AG-3885	546	1	546	1	T3	N1	M0	Stage3			NO	Rectal Cancer		WITH TUMOR	YES		FEMALE	2.425061941
TCGA-EI-6512	538	1	538	1	T3	N1	M0	Stage3	1	NO	NO	Rectal Cancer	NO	TUMOR FREE	NO	WHITE	FEMALE	3.861975908
TCGA-AH-6549	532	1	532	1	T3				1.8	YES	YES	Rectal Cancer				WHITE	MALE	4.843150616
TCGA-EI-6917	531	1	531	1	T3	N1	M0	Stage3	2.1	NO	NO	Rectal Cancer	NO	TUMOR FREE	NO	WHITE	MALE	5.510665894
TCGA-AF-2690	524	2	524	2	T3	N2	M0	Stage3	4.2	NO	NO	Rectal Cancer		TUMOR FREE	YES	WHITE	FEMALE	7.549978256
TCGA-AG-4008	518	1	518	1	T3	N0	M0	Stage2			NO	Rectal Cancer		WITH TUMOR	YES		MALE	6.113659382
TCGA-AG-3890	518	1	518	1	T2	N0	M0	Stage1			YES	Rectal Cancer		WITH TUMOR	YES		MALE	2.949228764
TCGA-EI-6509	517	1	90	2	T3	N2	M0	Stage3	2.8	NO	NO	Rectal Cancer	NO	TUMOR FREE	NO	WHITE	MALE	3.963879347
TCGA-AF-5654	512	2	512	2	T2	N0	M0	Stage1		NO	NO	Rectal Cancer		TUMOR FREE	NO	WHITE	FEMALE	4.33728981
TCGA-EI-6881	499	1	499	1	T3	N1	M0	Stage3	60.3	NO	NO	Rectal Cancer	NO	TUMOR FREE	NO	WHITE	MALE	7.051050663
TCGA-EI-6513	497	1	497	1	T3	N1	M0	Stage3	1	YES	NO	Rectal Cancer	NO	TUMOR FREE	NO	WHITE	MALE	5.897221088
TCGA-EI-6514	496	1	496	1	T3	N0	M0	Stage2	5.5	NO	NO	Rectal Cancer	NO	TUMOR FREE	NO	WHITE	FEMALE	2.556012869
TCGA-AG-3608	485	1	485	1	T3	N0	M0	Stage2			YES	Rectal Cancer		WITH TUMOR	NO		FEMALE	4.878530502
TCGA-AG-A014	485	1			T2	N0	M0	Stage1			NO	Rectal Cancer		WITH TUMOR	NO		MALE	3.022507429
TCGA-EI-6511	482	1	482	1	T3	N1	M0	Stage3	14.9	YES	NO	Rectal Cancer	YES	TUMOR FREE	NO	WHITE	MALE	4.252841473
TCGA-AG-4005	427	1	427	1	T3	N2	M1	Stage4	31.52		NO	Rectal Cancer		WITH TUMOR	YES		MALE	6.970857143
TCGA-AG-3894	426	1	426	1	T3	N0	M0	Stage2			YES	Rectal Cancer		WITH TUMOR	YES		MALE	3.294158936
TCGA-CL-4957	425	1	425	1	T3	N1	M0					Rectal Cancer					FEMALE	5.921152115
TCGA-DC-6155	425	1	425	1	T2	N1	M0	Stage3	1.3	NO	NO	Rectal Cancer	NO	TUMOR FREE	YES	WHITE	FEMALE	16.27252197
TCGA-AG-A008	424	1	424	1	T2	N0	M0	Stage1			YES	Rectal Cancer		WITH TUMOR	NO		FEMALE	3.440679312
TCGA-AG-3611	424	1	424	1	T3	N0	M0	Stage2			YES	Rectal Cancer		WITH TUMOR	NO		MALE	3.02475214
TCGA-CI-6621	419	1			T3	N1		Stage3				Rectal Cancer				WHITE	MALE	6.799053669
TCGA-EI-6885	415	1	295	2	T3	N1	M1	Stage4	7868	NO	NO	Rectal Cancer	YES	WITH TUMOR	NO	WHITE	FEMALE	6.087347031
TCGA-AF-2692	412	1	327	2	T3	N0	M0	Stage2	10.6	YES	NO	Rectal Cancer		WITH TUMOR	NO	WHITE	FEMALE	5.082297325
TCGA-AG-3892	396	1	396	1	T1	N0	M0	Stage1			NO	Rectal Cancer		WITH TUMOR			FEMALE	5.991357803
TCGA-DT-5265	384	1	384	1	T3	N0	M0	Stage2				Rectal Cancer		TUMOR FREE		NOT_WHITE	MALE	10.1518755
TCGA-F5-6864	379	1			T3	N2	M0	Stage3				Rectal Cancer	NO	TUMOR FREE	NO	WHITE	FEMALE	6.446335316
TCGA-AG-3599	366	1	366	1	T2	N0	M0	Stage1	3.36		NO	Rectal Cancer		WITH TUMOR	NO		MALE	3.732132673
TCGA-DC-6154	365	1	365	1	T4	N2	M1	Stage4	16.3	NO	NO	Rectal Cancer	YES	TUMOR FREE	YES	WHITE	FEMALE	4.455750942
TCGA-AG-3575	365	1	365	1	T3	N0	M0	Stage2	0.83		NO	Rectal Cancer			NO		MALE	38.29475403
TCGA-EI-7002	364	1	364	1	T3	N2	M1	Stage4	140	NO	NO	Rectal Cancer		WITH TUMOR	NO	WHITE	MALE	4.857187271
TCGA-F5-6863	361	2	191	2	T4	N1	M0	Stage3		NO	NO	Rectal Cancer	NO		NO	WHITE	FEMALE	11.29292202
TCGA-AF-A56N	360	1	360	1	T3	N0	M0	Stage2	9.5	NO	NO	Rectal Cancer		TUMOR FREE	NO	NOT_WHITE	FEMALE	7.15963459
TCGA-EI-6883	350	1	350	1	T3	N0	M0	Stage2	1.6	NO	NO	Rectal Cancer	NO	TUMOR FREE	NO	WHITE	MALE	3.82469821
TCGA-DC-6158	334	2	334	2	T2	N0	M0	Stage1	1.7	NO	NO	Rectal Cancer	YES	TUMOR FREE	YES	WHITE	MALE	9.031835556
TCGA-EI-6884	328	1	328	1	T3	N1	M0	Stage3	10.7	NO	NO	Rectal Cancer	NO	TUMOR FREE	NO	WHITE	MALE	6.308002472
TCGA-AF-3913	316	2	316	2	T3	N1	M1	Stage4	41.5	YES	NO	Rectal Cancer		WITH TUMOR	NO	NOT_WHITE	MALE	8.682559013
TCGA-F5-6464	303	2	303	2	T4	N2	M0	Stage3		NO	NO	Rectal Cancer	NO		NO	WHITE	FEMALE	11.25363159
TCGA-AG-A016	276	1	276	1	T3	N2	M1	Stage4			NO	Rectal Cancer		WITH TUMOR	NO		MALE	2.437332869
TCGA-EI-6882	262	1	262	1	T3	N0	M0	Stage2	1.3	NO	NO	Rectal Cancer	NO	TUMOR FREE	NO	WHITE	MALE	3.968441725
TCGA-EI-7004	257	1	257	1	T4	N2	M0		3.2	NO	NO	Rectal Cancer	NO	TUMOR FREE	NO	WHITE	FEMALE	14.62872124
TCGA-AG-3580	244	1	244	1	T1	N0	M0	Stage1	0.87		YES	Rectal Cancer		WITH TUMOR	NO		MALE	4.159603119
TCGA-AG-3726	243	1	243	1	T2	N0	M0	Stage1	3.98		NO	Rectal Cancer			NO		FEMALE	2.201028824
TCGA-AG-3581	215	1	215	1	T2	N0	M0	Stage1	0.65		NO	Rectal Cancer		WITH TUMOR	NO		MALE	3.572010756
TCGA-AG-3600	184	1	184	1	T3	N2	M0	Stage3	48.85		YES	Rectal Cancer		WITH TUMOR	NO		MALE	5.367234707
TCGA-CI-6619	184	1			T3	N1	M1	Stage4	52.7			Rectal Cancer				WHITE	MALE	7.543043613
TCGA-AG-A00C	183	1	183	1	T3	N1	M0	Stage3	4.31		NO	Rectal Cancer		WITH TUMOR	NO		FEMALE	3.340575218
TCGA-EF-5831	127	1	127	1	T3	N0	M0	Stage2				Rectal Cancer		TUMOR FREE		WHITE	MALE	6.382780075
TCGA-AG-4021	121	2	121	2	T3	N2	M1	Stage4	3101		YES	Rectal Cancer		WITH TUMOR	YES		FEMALE	7.963026047
TCGA-EF-5830	106	1	106	1	T4	N0	M0	Stage2		NO	NO	Rectal Cancer	NO	TUMOR FREE	NO	WHITE	MALE	2.020299435
TCGA-AG-3574	91	2	91	2	T3	N0	M0	Stage2	4.59	NO	YES	Rectal Cancer		WITH TUMOR	NO		FEMALE	4.678695202
TCGA-AH-6547	76	2	76	2	T3	N0				YES	YES	Rectal Cancer		TUMOR FREE	NO	WHITE	FEMALE	3.60754776
TCGA-AG-3594	61	2	61	2	T3	N0	M0	Stage2	2.99		YES	Rectal Cancer		WITH TUMOR	NO		MALE	5.96788168
TCGA-AG-A026	59	2	59	2	T4	N0	M0	Stage2	9.65		NO	Rectal Cancer		WITH TUMOR	YES		MALE	2.445184708
TCGA-AG-3896	31	1			T2	N0	M0	Stage1			NO	Rectal Cancer		WITH TUMOR	YES		FEMALE	5.31038475
TCGA-AG-3883	31	1			T2	N0	M0	Stage1	2.39		NO	Rectal Cancer		WITH TUMOR	YES		MALE	7.009330273
TCGA-AG-A020	31	1			T3	N1	M0	Stage3	1.43		NO	Rectal Cancer		WITH TUMOR			FEMALE	3.049092531
TCGA-AG-3586	31	1			T3	N2	M0	Stage3	1.86		NO	Rectal Cancer		WITH TUMOR	NO		FEMALE	2.539222479
TCGA-AG-4007	31	1			T4	N2	M1	Stage4	3.65		NO	Rectal Cancer		WITH TUMOR	NO		MALE	4.961461067
TCGA-AG-A01J	31	1			T3	N0	M0	Stage2			NO	Rectal Cancer		WITH TUMOR	NO		FEMALE	2.103274345
TCGA-AG-3727	30	1			T3	N1	M0	Stage3	1.1		NO	Rectal Cancer		WITH TUMOR	NO		FEMALE	1.171933413
TCGA-AG-3742	30	1			T1	N0	M0	Stage1	13.78		NO	Rectal Cancer		WITH TUMOR			FEMALE	6.811421394
TCGA-AG-3605	30	1			T3	N1	M1	Stage4	23.09		NO	Rectal Cancer		WITH TUMOR	YES		FEMALE	4.130125046
TCGA-AG-3878	30	1			T2	N0	M0	Stage1	1.15		YES	Rectal Cancer		WITH TUMOR	NO		MALE	3.146948814
